# Supplementary material for: Responses and sensitivities of maize phenology to climate change from 1971 to 2020 in Henan Province, China
Source: PLoS One. 2022 Jan 25;17(1):e0262289. doi: 10.1371/journal.pone.0262289 (PMC8789130; doi:10.1371/journal.pone.0262289)
Supplement: S1 Data — (CSV) [file pone.0262289.s001.csv]

ID	LAT	LONG	ALT	YEAR	MONTH	DAY	A1	A2	A3	B1	B2	B3	C1	C2	C3	C4	C5	D1	D2	E1	E2	E3	F1	F2	F3	G1	H1	H2
57178	3304	11232	1272	1963	1	1	-13	35	-33	0	0	0	68	32766	32766	32766	32766	61	47	32766	32766	32766	32766	32766	32766	0	19	32766
57178	3304	11232	1272	1963	1	2	-7	36	-34	0	0	0	34	32766	32766	32766	32766	66	52	32766	32766	32766	32766	32766	32766	57	21	32766
57178	3304	11232	1272	1963	1	3	-24	-9	-32	32766	32766	31035	35	32766	32766	32766	32766	81	58	32766	32766	32766	32766	32766	32766	0	2	32766
57178	3304	11232	1272	1963	1	4	-8	45	-28	32766	32766	31003	19	32766	32766	32766	32766	88	62	32766	32766	32766	32766	32766	32766	53	12	32766
57178	3304	11232	1272	1963	1	5	4	83	-43	0	0	0	6	32766	32766	32766	32766	87	50	32766	32766	32766	32766	32766	32766	84	14	32766
57178	3304	11232	1272	1963	1	6	30	118	-27	0	0	0	24	32766	32766	32766	32766	81	41	32766	32766	32766	32766	32766	32766	74	16	32766
57178	3304	11232	1272	1963	1	7	21	89	-26	0	0	0	3	32766	32766	32766	32766	64	31	32766	32766	32766	32766	32766	32766	83	17	32766
57178	3304	11232	1272	1963	1	8	34	119	-24	0	0	0	48	32766	32766	32766	32766	77	50	32766	32766	32766	32766	32766	32766	85	13	32766
57178	3304	11232	1272	1963	1	9	68	183	-5	0	0	0	22	32766	32766	32766	32766	79	37	32766	32766	32766	32766	32766	32766	84	20	32766
57178	3304	11232	1272	1963	1	10	59	134	8	0	0	0	12	32766	32766	32766	32766	85	60	32766	32766	32766	32766	32766	32766	51	15	32766
57178	3304	11232	1272	1963	1	11	45	107	2	0	0	0	19	32766	32766	32766	32766	68	41	32766	32766	32766	32766	32766	32766	47	14	32766
57178	3304	11232	1272	1963	1	12	24	79	-18	0	0	0	25	32766	32766	32766	32766	69	39	32766	32766	32766	32766	32766	32766	23	21	32766
57178	3304	11232	1272	1963	1	13	11	34	-11	0	0	0	62	32766	32766	32766	32766	65	52	32766	32766	32766	32766	32766	32766	8	19	32766
57178	3304	11232	1272	1963	1	14	-11	31	-45	0	0	0	0	32766	32766	32766	32766	72	38	32766	32766	32766	32766	32766	32766	27	10	32766
57178	3304	11232	1272	1963	1	15	5	56	-37	0	0	0	14	32766	32766	32766	32766	71	41	32766	32766	32766	32766	32766	32766	34	17	32766
57178	3304	11232	1272	1963	1	16	-10	56	-49	0	0	0	31	32766	32766	32766	32766	84	63	32766	32766	32766	32766	32766	32766	24	16	32766
57178	3304	11232	1272	1963	1	17	-56	-11	-87	0	0	0	32	32766	32766	32766	32766	64	48	32766	32766	32766	32766	32766	32766	28	15	32766
57178	3304	11232	1272	1963	1	18	-41	6	-74	0	0	0	20	32766	32766	32766	32766	55	34	32766	32766	32766	32766	32766	32766	14	12	32766
57178	3304	11232	1272	1963	1	19	-37	22	-68	0	0	0	10	32766	32766	32766	32766	74	45	32766	32766	32766	32766	32766	32766	12	9	32766
57178	3304	11232	1272	1963	1	20	-7	81	-59	0	0	0	13	32766	32766	32766	32766	71	40	32766	32766	32766	32766	32766	32766	75	6	32766
57178	3304	11232	1272	1963	1	21	22	95	-44	0	0	0	8	32766	32766	32766	32766	62	33	32766	32766	32766	32766	32766	32766	33	15	32766
57178	3304	11232	1272	1963	1	22	34	126	-27	0	0	0	17	32766	32766	32766	32766	62	22	32766	32766	32766	32766	32766	32766	75	23	32766
57178	3304	11232	1272	1963	1	23	29	98	-23	0	0	0	6	32766	32766	32766	32766	58	39	32766	32766	32766	32766	32766	32766	32766	15	32766
57178	3304	11232	1272	1963	1	24	10	50	-25	32766	32766	30039	3	32766	32766	32766	32766	74	52	32766	32766	32766	32766	32766	32766	0	2	32766
57178	3304	11232	1272	1963	1	25	23	44	1	32766	32766	77	17	32766	32766	32766	32766	84	68	32766	32766	32766	32766	32766	32766	0	9	32766
57178	3304	11232	1272	1963	1	26	27	83	3	0	0	0	12	32766	32766	32766	32766	86	58	32766	32766	32766	32766	32766	32766	34	9	32766
57178	3304	11232	1272	1963	1	27	37	106	-6	0	0	0	22	32766	32766	32766	32766	88	65	32766	32766	32766	32766	32766	32766	68	11	32766
57178	3304	11232	1272	1963	1	28	35	84	8	0	0	0	7	32766	32766	32766	32766	81	44	32766	32766	32766	32766	32766	32766	10	8	32766
57178	3304	11232	1272	1963	1	29	31	76	-7	0	0	0	17	32766	32766	32766	32766	78	57	32766	32766	32766	32766	32766	32766	28	12	32766
57178	3304	11232	1272	1963	1	30	36	62	4	0	0	0	25	32766	32766	32766	32766	77	57	32766	32766	32766	32766	32766	32766	0	10	32766
57178	3304	11232	1272	1963	1	31	21	79	-17	0	0	0	12	32766	32766	32766	32766	79	52	32766	32766	32766	32766	32766	32766	77	14	32766
57178	3304	11232	1272	1963	2	1	12	42	-19	0	0	0	27	32766	32766	32766	32766	84	75	32766	32766	32766	32766	32766	32766	0	6	32766
57178	3304	11232	1272	1963	2	2	29	64	-2	0	0	0	40	32766	32766	32766	32766	74	54	32766	32766	32766	32766	32766	32766	2	12	32766
57178	3304	11232	1272	1963	2	3	22	33	1	32766	32766	31033	27	32766	32766	32766	32766	84	76	32766	32766	32766	32766	32766	32766	0	5	32766
57178	3304	11232	1272	1963	2	4	16	42	-2	32766	32766	1	31	32766	32766	32766	32766	92	82	32766	32766	32766	32766	32766	32766	3	7	32766
57178	3304	11232	1272	1963	2	5	13	29	-4	32766	32766	1	19	32766	32766	32766	32766	92	83	32766	32766	32766	32766	32766	32766	0	3	32766
57178	3304	11232	1272	1963	2	6	18	64	-4	0	0	0	31	32766	32766	32766	32766	90	72	32766	32766	32766	32766	32766	32766	10	5	32766
57178	3304	11232	1272	1963	2	7	28	102	-10	0	0	0	28	32766	32766	32766	32766	87	55	32766	32766	32766	32766	32766	32766	35	12	32766
57178	3304	11232	1272	1963	2	8	32	88	-5	0	0	0	34	32766	32766	32766	32766	78	55	32766	32766	32766	32766	32766	32766	54	13	32766
57178	3304	11232	1272	1963	2	9	41	116	-13	0	0	0	19	32766	32766	32766	32766	82	55	32766	32766	32766	32766	32766	32766	81	15	32766
57178	3304	11232	1272	1963	2	10	66	170	-2	0	0	0	32	32766	32766	32766	32766	84	48	32766	32766	32766	32766	32766	32766	83	20	32766
57178	3304	11232	1272	1963	2	11	64	140	22	0	0	0	56	32766	32766	32766	32766	78	57	32766	32766	32766	32766	32766	32766	0	10	32766
57178	3304	11232	1272	1963	2	12	17	32	-4	32766	32766	30007	65	32766	32766	32766	32766	65	43	32766	32766	32766	32766	32766	32766	0	13	32766
57178	3304	11232	1272	1963	2	13	19	56	-12	32766	32766	31046	34	32766	32766	32766	32766	86	71	32766	32766	32766	32766	32766	32766	21	13	32766
57178	3304	11232	1272	1963	2	14	21	40	3	32766	32766	31006	45	32766	32766	32766	32766	87	80	32766	32766	32766	32766	32766	32766	0	15	32766
57178	3304	11232	1272	1963	2	15	-23	3	-42	32766	32766	31054	74	32766	32766	32766	32766	83	64	32766	32766	32766	32766	32766	32766	0	4	32766
57178	3304	11232	1272	1963	2	16	-25	0	-40	32766	32766	31031	20	32766	32766	32766	32766	80	71	32766	32766	32766	32766	32766	32766	0	1	32766
57178	3304	11232	1272	1963	2	17	-5	26	-24	0	0	0	30	32766	32766	32766	32766	78	59	32766	32766	32766	32766	32766	32766	0	8	32766
57178	3304	11232	1272	1963	2	18	-15	22	-47	0	0	0	19	32766	32766	32766	32766	81	59	32766	32766	32766	32766	32766	32766	40	9	32766
57178	3304	11232	1272	1963	2	19	4	50	-20	0	0	0	29	32766	32766	32766	32766	80	62	32766	32766	32766	32766	32766	32766	79	10	32766
57178	3304	11232	1272	1963	2	20	21	82	-13	32766	32766	31001	29	32766	32766	32766	32766	79	54	32766	32766	32766	32766	32766	32766	23	14	32766
57178	3304	11232	1272	1963	2	21	1	62	-45	0	0	0	40	32766	32766	32766	32766	80	53	32766	32766	32766	32766	32766	32766	85	14	32766
57178	3304	11232	1272	1963	2	22	12	45	-8	0	0	0	17	32766	32766	32766	32766	78	61	32766	32766	32766	32766	32766	32766	12	9	32766
57178	3304	11232	1272	1963	2	23	19	59	-28	0	0	0	16	32766	32766	32766	32766	82	71	32766	32766	32766	32766	32766	32766	13	10	32766
57178	3304	11232	1272	1963	2	24	50	85	24	32766	32766	32700	18	32766	32766	32766	32766	81	67	32766	32766	32766	32766	32766	32766	0	5	32766
57178	3304	11232	1272	1963	2	25	49	124	-12	0	0	0	23	32766	32766	32766	32766	86	66	32766	32766	32766	32766	32766	32766	52	14	32766
57178	3304	11232	1272	1963	2	26	68	128	29	0	0	0	6	32766	32766	32766	32766	90	69	32766	32766	32766	32766	32766	32766	11	8	32766
57178	3304	11232	1272	1963	2	27	58	107	22	32766	32766	32700	26	32766	32766	32766	32766	94	80	32766	32766	32766	32766	32766	32766	19	5	32766
57178	3304	11232	1272	1963	2	28	99	202	28	0	0	0	24	32766	32766	32766	32766	74	32	32766	32766	32766	32766	32766	32766	59	27	32766
57178	3304	11232	1272	1963	3	1	96	140	69	32766	32766	1	11	32766	32766	32766	32766	83	63	32766	32766	32766	32766	32766	32766	14	3	32766
57178	3304	11232	1272	1963	3	2	80	113	41	0	0	0	36	32766	32766	32766	32766	77	44	32766	32766	32766	32766	32766	32766	0	13	32766
57178	3304	11232	1272	1963	3	3	65	140	-3	0	0	0	27	32766	32766	32766	32766	80	51	32766	32766	32766	32766	32766	32766	65	19	32766
57178	3304	11232	1272	1963	3	4	87	129	60	32766	32766	3	12	32766	32766	32766	32766	84	65	32766	32766	32766	32766	32766	32766	6	4	32766
57178	3304	11232	1272	1963	3	5	90	180	13	0	0	0	28	32766	32766	32766	32766	77	43	32766	32766	32766	32766	32766	32766	90	28	32766
57178	3304	11232	1272	1963	3	6	113	202	44	0	0	0	48	32766	32766	32766	32766	78	44	32766	32766	32766	32766	32766	32766	105	41	32766
57178	3304	11232	1272	1963	3	7	111	147	70	0	0	0	73	32766	32766	32766	32766	39	23	32766	32766	32766	32766	32766	32766	76	55	32766
57178	3304	11232	1272	1963	3	8	115	198	51	0	0	0	35	32766	32766	32766	32766	45	36	32766	32766	32766	32766	32766	32766	97	41	32766
57178	3304	11232	1272	1963	3	9	105	138	82	32766	32766	18	43	32766	32766	32766	32766	78	65	32766	32766	32766	32766	32766	32766	0	3	32766
57178	3304	11232	1272	1963	3	10	70	86	59	32766	32766	129	37	32766	32766	32766	32766	91	87	32766	32766	32766	32766	32766	32766	0	6	32766
57178	3304	11232	1272	1963	3	11	84	138	56	32766	32766	32700	31	32766	32766	32766	32766	92	74	32766	32766	32766	32766	32766	32766	39	9	32766
57178	3304	11232	1272	1963	3	12	81	114	56	0	0	0	32	32766	32766	32766	32766	81	52	32766	32766	32766	32766	32766	32766	9	15	32766
57178	3304	11232	1272	1963	3	13	92	152	54	0	0	0	12	32766	32766	32766	32766	66	43	32766	32766	32766	32766	32766	32766	60	25	32766
57178	3304	11232	1272	1963	3	14	97	151	59	0	0	0	51	32766	32766	32766	32766	68	32	32766	32766	32766	32766	32766	32766	47	29	32766
57178	3304	11232	1272	1963	3	15	101	139	69	32766	32766	32700	24	32766	32766	32766	32766	61	38	32766	32766	32766	32766	32766	32766	0	19	32766
57178	3304	11232	1272	1963	3	16	100	186	35	0	0	0	16	32766	32766	32766	32766	73	38	32766	32766	32766	32766	32766	32766	100	36	32766
57178	3304	11232	1272	1963	3	17	107	172	54	0	0	0	19	32766	32766	32766	32766	69	46	32766	32766	32766	32766	32766	32766	35	26	32766
57178	3304	11232	1272	1963	3	18	120	159	89	0	0	0	0	32766	32766	32766	32766	76	61	32766	32766	32766	32766	32766	32766	0	14	32766
57178	3304	11232	1272	1963	3	19	139	200	109	0	0	0	4	32766	32766	32766	32766	77	48	32766	32766	32766	32766	32766	32766	51	20	32766
57178	3304	11232	1272	1963	3	20	131	174	88	0	0	0	17	32766	32766	32766	32766	74	55	32766	32766	32766	32766	32766	32766	0	24	32766
57178	3304	11232	1272	1963	3	21	106	138	85	0	0	0	29	32766	32766	32766	32766	62	41	32766	32766	32766	32766	32766	32766	0	16	32766
57178	3304	11232	1272	1963	3	22	110	204	47	0	0	0	17	32766	32766	32766	32766	62	35	32766	32766	32766	32766	32766	32766	107	47	32766
57178	3304	11232	1272	1963	3	23	131	235	62	0	0	0	15	32766	32766	32766	32766	71	39	32766	32766	32766	32766	32766	32766	106	44	32766
57178	3304	11232	1272	1963	3	24	169	264	104	0	0	0	22	32766	32766	32766	32766	71	17	32766	32766	32766	32766	32766	32766	98	74	32766
57178	3304	11232	1272	1963	3	25	140	187	96	0	0	0	58	32766	32766	32766	32766	34	17	32766	32766	32766	32766	32766	32766	51	72	32766
57178	3304	11232	1272	1963	3	26	35	96	-10	32766	32766	30022	71	32766	32766	32766	32766	65	28	32766	32766	32766	32766	32766	32766	0	0	32766
57178	3304	11232	1272	1963	3	27	15	63	-17	32766	32766	31028	6	32766	32766	32766	32766	86	72	32766	32766	32766	32766	32766	32766	0	8	32766
57178	3304	11232	1272	1963	3	28	67	149	0	0	0	0	16	32766	32766	32766	32766	75	52	32766	32766	32766	32766	32766	32766	99	36	32766
57178	3304	11232	1272	1963	3	29	95	144	56	0	0	0	17	32766	32766	32766	32766	68	38	32766	32766	32766	32766	32766	32766	39	23	32766
57178	3304	11232	1272	1963	3	30	88	144	40	0	0	0	4	32766	32766	32766	32766	72	45	32766	32766	32766	32766	32766	32766	0	17	32766
57178	3304	11232	1272	1963	3	31	120	180	80	0	0	0	9	32766	32766	32766	32766	58	28	32766	32766	32766	32766	32766	32766	30	28	32766
57178	3304	11232	1272	1963	4	1	135	240	53	0	0	0	13	32766	32766	32766	32766	60	28	32766	32766	32766	32766	32766	32766	103	49	32766
57178	3304	11232	1272	1963	4	2	159	255	84	0	0	0	18	32766	32766	32766	32766	54	22	32766	32766	32766	32766	32766	32766	94	60	32766
57178	3304	11232	1272	1963	4	3	151	236	88	0	0	0	33	32766	32766	32766	32766	32	18	32766	32766	32766	32766	32766	32766	104	66	32766
57178	3304	11232	1272	1963	4	4	133	158	102	32766	32766	11	8	32766	32766	32766	32766	72	44	32766	32766	32766	32766	32766	32766	0	32766	32766
57178	3304	11232	1272	1963	4	5	118	184	73	32766	32766	1	25	32766	32766	32766	32766	67	41	32766	32766	32766	32766	32766	32766	83	38	32766
57178	3304	11232	1272	1963	4	6	136	216	88	0	0	0	14	32766	32766	32766	32766	63	27	32766	32766	32766	32766	32766	32766	74	49	32766
57178	3304	11232	1272	1963	4	7	115	160	79	0	0	0	11	32766	32766	32766	32766	82	67	32766	32766	32766	32766	32766	32766	0	12	32766
57178	3304	11232	1272	1963	4	8	156	261	77	0	0	0	3	32766	32766	32766	32766	68	35	32766	32766	32766	32766	32766	32766	78	46	32766
57178	3304	11232	1272	1963	4	9	186	248	146	0	0	0	32766	32766	32766	32766	32766	51	24	32766	32766	32766	32766	32766	32766	74	69	32766
57178	3304	11232	1272	1963	4	10	140	191	95	32766	32766	32700	26	32766	32766	32766	32766	47	29	32766	32766	32766	32766	32766	32766	0	34	32766
57178	3304	11232	1272	1963	4	11	85	114	51	32766	32766	1	34	32766	32766	32766	32766	43	22	32766	32766	32766	32766	32766	32766	8	29	32766
57178	3304	11232	1272	1963	4	12	89	183	7	0	0	0	24	32766	32766	32766	32766	51	24	32766	32766	32766	32766	32766	32766	97	52	32766
57178	3304	11232	1272	1963	4	13	117	170	84	0	0	0	23	32766	32766	32766	32766	52	36	32766	32766	32766	32766	32766	32766	15	33	32766
57178	3304	11232	1272	1963	4	14	124	195	74	0	0	0	7	32766	32766	32766	32766	66	42	32766	32766	32766	32766	32766	32766	106	43	32766
57178	3304	11232	1272	1963	4	15	137	210	76	0	0	0	36	32766	32766	32766	32766	63	33	32766	32766	32766	32766	32766	32766	102	61	32766
57178	3304	11232	1272	1963	4	16	151	207	107	0	0	0	28	32766	32766	32766	32766	63	39	32766	32766	32766	32766	32766	32766	49	51	32766
57178	3304	11232	1272	1963	4	17	163	226	113	0	0	0	12	32766	32766	32766	32766	54	37	32766	32766	32766	32766	32766	32766	72	47	32766
57178	3304	11232	1272	1963	4	18	159	235	102	0	0	0	12	32766	32766	32766	32766	60	33	32766	32766	32766	32766	32766	32766	89	56	32766
57178	3304	11232	1272	1963	4	19	167	250	97	32766	32766	32700	11	32766	32766	32766	32766	54	30	32766	32766	32766	32766	32766	32766	63	58	32766
57178	3304	11232	1272	1963	4	20	148	179	123	32766	32766	7	47	32766	32766	32766	32766	54	32	32766	32766	32766	32766	32766	32766	0	38	32766
57178	3304	11232	1272	1963	4	21	143	184	119	0	0	0	24	32766	32766	32766	32766	39	27	32766	32766	32766	32766	32766	32766	0	35	32766
57178	3304	11232	1272	1963	4	22	148	218	105	32766	32766	32700	4	32766	32766	32766	32766	59	30	32766	32766	32766	32766	32766	32766	65	46	32766
57178	3304	11232	1272	1963	4	23	147	252	68	0	0	0	18	32766	32766	32766	32766	58	22	32766	32766	32766	32766	32766	32766	117	75	32766
57178	3304	11232	1272	1963	4	24	182	294	94	0	0	0	36	32766	32766	32766	32766	58	19	32766	32766	32766	32766	32766	32766	118	90	32766
57178	3304	11232	1272	1963	4	25	220	320	142	0	0	0	11	32766	32766	32766	32766	61	30	32766	32766	32766	32766	32766	32766	105	75	32766
57178	3304	11232	1272	1963	4	26	227	315	160	0	0	0	18	32766	32766	32766	32766	61	38	32766	32766	32766	32766	32766	32766	80	75	32766
57178	3304	11232	1272	1963	4	27	243	340	168	0	0	0	11	32766	32766	32766	32766	65	34	32766	32766	32766	32766	32766	32766	109	80	32766
57178	3304	11232	1272	1963	4	28	217	252	166	32766	32766	1	51	32766	32766	32766	32766	61	38	32766	32766	32766	32766	32766	32766	21	32	32766
57178	3304	11232	1272	1963	4	29	196	278	141	32766	32766	1	12	32766	32766	32766	32766	61	16	32766	32766	32766	32766	32766	32766	103	83	32766
57178	3304	11232	1272	1963	4	30	179	252	141	32766	32766	72	13	32766	32766	32766	32766	61	47	32766	32766	32766	32766	32766	32766	31	30	32766
57178	3304	11232	1272	1963	5	1	175	248	130	32766	32766	1	19	32766	32766	32766	32766	77	37	32766	32766	32766	32766	32766	32766	82	52	32766
57178	3304	11232	1272	1963	5	2	188	272	112	0	0	0	31	32766	32766	32766	32766	67	40	32766	32766	32766	32766	32766	32766	106	68	32766
57178	3304	11232	1272	1963	5	3	182	214	163	32766	32766	25	30	32766	32766	32766	32766	80	65	32766	32766	32766	32766	32766	32766	0	5	32766
57178	3304	11232	1272	1963	5	4	201	275	155	0	0	0	13	32766	32766	32766	32766	77	47	32766	32766	32766	32766	32766	32766	104	60	32766
57178	3304	11232	1272	1963	5	5	207	284	145	0	0	0	35	32766	32766	32766	32766	74	47	32766	32766	32766	32766	32766	32766	92	56	32766
57178	3304	11232	1272	1963	5	6	229	334	158	32766	32766	32700	16	32766	32766	32766	32766	60	18	32766	32766	32766	32766	32766	32766	113	97	32766
57178	3304	11232	1272	1963	5	7	210	278	154	0	0	0	37	32766	32766	32766	32766	49	35	32766	32766	32766	32766	32766	32766	116	87	32766
57178	3304	11232	1272	1963	5	8	226	342	137	0	0	0	19	32766	32766	32766	32766	63	28	32766	32766	32766	32766	32766	32766	113	97	32766
57178	3304	11232	1272	1963	5	9	255	344	202	0	0	0	38	32766	32766	32766	32766	60	38	32766	32766	32766	32766	32766	32766	79	84	32766
57178	3304	11232	1272	1963	5	10	209	263	175	32766	32766	2	62	32766	32766	32766	32766	66	47	32766	32766	32766	32766	32766	32766	47	56	32766
57178	3304	11232	1272	1963	5	11	221	310	160	32766	32766	32700	19	32766	32766	32766	32766	73	37	32766	32766	32766	32766	32766	32766	105	69	32766
57178	3304	11232	1272	1963	5	12	200	290	143	0	0	0	37	32766	32766	32766	32766	63	21	32766	32766	32766	32766	32766	32766	72	84	32766
57178	3304	11232	1272	1963	5	13	183	262	128	0	0	0	14	32766	32766	32766	32766	47	17	32766	32766	32766	32766	32766	32766	98	84	32766
57178	3304	11232	1272	1963	5	14	193	302	98	0	0	0	28	32766	32766	32766	32766	49	21	32766	32766	32766	32766	32766	32766	102	103	32766
57178	3304	11232	1272	1963	5	15	210	302	161	0	0	0	24	32766	32766	32766	32766	53	37	32766	32766	32766	32766	32766	32766	60	64	32766
57178	3304	11232	1272	1963	5	16	213	302	140	0	0	0	13	32766	32766	32766	32766	68	41	32766	32766	32766	32766	32766	32766	116	86	32766
57178	3304	11232	1272	1963	5	17	229	314	165	0	0	0	24	32766	32766	32766	32766	48	32	32766	32766	32766	32766	32766	32766	106	97	32766
57178	3304	11232	1272	1963	5	18	246	320	187	0	0	0	30	32766	32766	32766	32766	46	26	32766	32766	32766	32766	32766	32766	74	80	32766
57178	3304	11232	1272	1963	5	19	246	340	174	0	0	0	21	32766	32766	32766	32766	52	29	32766	32766	32766	32766	32766	32766	87	90	32766
57178	3304	11232	1272	1963	5	20	223	250	203	32766	32766	39	19	32766	32766	32766	32766	83	51	32766	32766	32766	32766	32766	32766	0	9	32766
57178	3304	11232	1272	1963	5	21	229	286	196	32766	32766	2	24	32766	32766	32766	32766	78	53	32766	32766	32766	32766	32766	32766	29	47	32766
57178	3304	11232	1272	1963	5	22	233	284	194	32766	32766	30	10	32766	32766	32766	32766	75	39	32766	32766	32766	32766	32766	32766	28	42	32766
57178	3304	11232	1272	1963	5	23	225	328	143	0	0	0	12	32766	32766	32766	32766	59	17	32766	32766	32766	32766	32766	32766	113	103	32766
57178	3304	11232	1272	1963	5	24	247	352	167	0	0	0	37	32766	32766	32766	32766	54	18	32766	32766	32766	32766	32766	32766	121	115	32766
57178	3304	11232	1272	1963	5	25	259	360	178	0	0	0	25	32766	32766	32766	32766	64	17	32766	32766	32766	32766	32766	32766	106	100	32766
57178	3304	11232	1272	1963	5	26	258	346	190	0	0	0	25	32766	32766	32766	32766	65	27	32766	32766	32766	32766	32766	32766	81	81	32766
57178	3304	11232	1272	1963	5	27	269	359	200	0	0	0	2	32766	32766	32766	32766	59	25	32766	32766	32766	32766	32766	32766	85	104	32766
57178	3304	11232	1272	1963	5	28	261	324	204	0	0	0	42	32766	32766	32766	32766	49	34	32766	32766	32766	32766	32766	32766	106	136	32766
57178	3304	11232	1272	1963	5	29	218	276	157	32766	32766	47	52	32766	32766	32766	32766	57	31	32766	32766	32766	32766	32766	32766	9	38	32766
57178	3304	11232	1272	1963	5	30	212	292	157	32766	32766	45	21	32766	32766	32766	32766	73	52	32766	32766	32766	32766	32766	32766	92	61	32766
57178	3304	11232	1272	1963	5	31	239	308	181	0	0	0	13	32766	32766	32766	32766	69	37	32766	32766	32766	32766	32766	32766	24	60	32766
57178	3304	11232	1272	1963	6	1	257	342	193	0	0	0	9	32766	32766	32766	32766	52	22	32766	32766	32766	32766	32766	32766	122	104	32766
57178	3304	11232	1272	1963	6	2	263	372	172	0	0	0	15	32766	32766	32766	32766	57	23	32766	32766	32766	32766	32766	32766	129	107	32766
57178	3304	11232	1272	1963	6	3	255	294	213	0	0	0	16	32766	32766	32766	32766	69	53	32766	32766	32766	32766	32766	32766	9	44	32766
57178	3304	11232	1272	1963	6	4	262	347	188	0	0	0	10	32766	32766	32766	32766	64	32	32766	32766	32766	32766	32766	32766	130	105	32766
57178	3304	11232	1272	1963	6	5	248	302	208	32766	32766	32700	24	32766	32766	32766	32766	58	45	32766	32766	32766	32766	32766	32766	45	49	32766
57178	3304	11232	1272	1963	6	6	198	254	174	32766	32766	67	23	32766	32766	32766	32766	78	56	32766	32766	32766	32766	32766	32766	48	31	32766
57178	3304	11232	1272	1963	6	7	222	324	150	32766	32766	32700	23	32766	32766	32766	32766	66	28	32766	32766	32766	32766	32766	32766	132	100	32766
57178	3304	11232	1272	1963	6	8	257	347	178	0	0	0	18	32766	32766	32766	32766	60	34	32766	32766	32766	32766	32766	32766	99	86	32766
57178	3304	11232	1272	1963	6	9	239	267	204	32766	32766	95	12	32766	32766	32766	32766	77	60	32766	32766	32766	32766	32766	32766	58	33	32766
57178	3304	11232	1272	1963	6	10	233	292	184	0	0	0	3	32766	32766	32766	32766	82	45	32766	32766	32766	32766	32766	32766	35	42	32766
57178	3304	11232	1272	1963	6	11	256	352	181	0	0	0	13	32766	32766	32766	32766	58	18	32766	32766	32766	32766	32766	32766	129	117	32766
57178	3304	11232	1272	1963	6	12	261	359	179	0	0	0	8	32766	32766	32766	32766	45	19	32766	32766	32766	32766	32766	32766	106	99	32766
57178	3304	11232	1272	1963	6	13	266	360	210	32766	32766	1	20	32766	32766	32766	32766	55	27	32766	32766	32766	32766	32766	32766	69	84	32766
57178	3304	11232	1272	1963	6	14	254	344	180	0	0	0	24	32766	32766	32766	32766	63	31	32766	32766	32766	32766	32766	32766	130	111	32766
57178	3304	11232	1272	1963	6	15	269	332	205	0	0	0	26	32766	32766	32766	32766	65	40	32766	32766	32766	32766	32766	32766	88	81	32766
57178	3304	11232	1272	1963	6	16	300	367	248	0	0	0	26	32766	32766	32766	32766	67	37	32766	32766	32766	32766	32766	32766	51	89	32766
57178	3304	11232	1272	1963	6	17	307	382	252	0	0	0	32	32766	32766	32766	32766	67	40	32766	32766	32766	32766	32766	32766	91	102	32766
57178	3304	11232	1272	1963	6	18	309	380	271	32766	32766	32700	19	32766	32766	32766	32766	65	41	32766	32766	32766	32766	32766	32766	56	83	32766
57178	3304	11232	1272	1963	6	19	299	372	248	32766	32766	1	17	32766	32766	32766	32766	68	39	32766	32766	32766	32766	32766	32766	63	90	32766
57178	3304	11232	1272	1963	6	20	319	408	248	0	0	0	25	32766	32766	32766	32766	66	23	32766	32766	32766	32766	32766	32766	117	133	32766
57178	3304	11232	1272	1963	6	21	274	354	203	32766	32766	86	42	32766	32766	32766	32766	74	53	32766	32766	32766	32766	32766	32766	46	53	32766
57178	3304	11232	1272	1963	6	22	245	306	208	32766	32766	53	8	32766	32766	32766	32766	78	57	32766	32766	32766	32766	32766	32766	115	69	32766
57178	3304	11232	1272	1963	6	23	268	342	209	0	0	0	13	32766	32766	32766	32766	76	41	32766	32766	32766	32766	32766	32766	124	91	32766
57178	3304	11232	1272	1963	6	24	267	320	233	32766	32766	4	23	32766	32766	32766	32766	82	60	32766	32766	32766	32766	32766	32766	60	37	32766
57178	3304	11232	1272	1963	6	25	281	378	230	32766	32766	186	18	32766	32766	32766	32766	82	45	32766	32766	32766	32766	32766	32766	87	85	32766
57178	3304	11232	1272	1963	6	26	262	307	232	32766	32766	73	22	32766	32766	32766	32766	79	62	32766	32766	32766	32766	32766	32766	4	36	32766
57178	3304	11232	1272	1963	6	27	284	349	232	32766	32766	32700	21	32766	32766	32766	32766	68	42	32766	32766	32766	32766	32766	32766	111	84	32766
57178	3304	11232	1272	1963	6	28	290	361	243	0	0	0	14	32766	32766	32766	32766	66	40	32766	32766	32766	32766	32766	32766	95	88	32766
57178	3304	11232	1272	1963	6	29	276	345	253	32766	32766	2	20	32766	32766	32766	32766	76	49	32766	32766	32766	32766	32766	32766	43	58	32766
57178	3304	11232	1272	1963	6	30	271	312	242	32766	32766	32700	3	32766	32766	32766	32766	76	60	32766	32766	32766	32766	32766	32766	1	29	32766
57178	3304	11232	1272	1963	7	1	256	289	231	32766	32766	17	18	32766	32766	32766	32766	83	67	32766	32766	32766	32766	32766	32766	7	34	32766
57178	3304	11232	1272	1963	7	2	237	264	218	32766	32766	199	26	32766	32766	32766	32766	91	79	32766	32766	32766	32766	32766	32766	0	28	32766
57178	3304	11232	1272	1963	7	3	239	286	205	32766	32766	359	10	32766	32766	32766	32766	91	75	32766	32766	32766	32766	32766	32766	19	26	32766
57178	3304	11232	1272	1963	7	4	270	327	230	32766	32766	7	5	32766	32766	32766	32766	81	57	32766	32766	32766	32766	32766	32766	85	65	32766
57178	3304	11232	1272	1963	7	5	278	310	253	32766	32766	32700	23	32766	32766	32766	32766	81	67	32766	32766	32766	32766	32766	32766	13	43	32766
57178	3304	11232	1272	1963	7	6	283	333	244	32766	32766	18	9	32766	32766	32766	32766	79	54	32766	32766	32766	32766	32766	32766	58	51	32766
57178	3304	11232	1272	1963	7	7	300	363	259	32766	32766	32700	31	32766	32766	32766	32766	81	54	32766	32766	32766	32766	32766	32766	72	74	32766
57178	3304	11232	1272	1963	7	8	303	363	260	0	0	0	21	32766	32766	32766	32766	75	52	32766	32766	32766	32766	32766	32766	86	93	32766
57178	3304	11232	1272	1963	7	9	317	387	263	0	0	0	23	32766	32766	32766	32766	70	45	32766	32766	32766	32766	32766	32766	119	111	32766
57178	3304	11232	1272	1963	7	10	301	384	238	32766	32766	178	15	32766	32766	32766	32766	78	44	32766	32766	32766	32766	32766	32766	93	114	32766
57178	3304	11232	1272	1963	7	11	263	308	227	32766	32766	714	20	32766	32766	32766	32766	93	78	32766	32766	32766	32766	32766	32766	7	41	32766
57178	3304	11232	1272	1963	7	12	280	341	247	32766	32766	512	20	32766	32766	32766	32766	88	68	32766	32766	32766	32766	32766	32766	70	123	32766
57178	3304	11232	1272	1963	7	13	296	351	260	32766	32766	20	16	32766	32766	32766	32766	83	64	32766	32766	32766	32766	32766	32766	101	69	32766
57178	3304	11232	1272	1963	7	14	293	344	262	32766	32766	92	17	32766	32766	32766	32766	86	66	32766	32766	32766	32766	32766	32766	56	45	32766
57178	3304	11232	1272	1963	7	15	285	335	250	32766	32766	32700	2	32766	32766	32766	32766	84	64	32766	32766	32766	32766	32766	32766	71	56	32766
57178	3304	11232	1272	1963	7	16	299	358	250	0	0	0	14	32766	32766	32766	32766	79	50	32766	32766	32766	32766	32766	32766	100	72	32766
57178	3304	11232	1272	1963	7	17	291	360	253	32766	32766	32700	10	32766	32766	32766	32766	86	62	32766	32766	32766	32766	32766	32766	103	72	32766
57178	3304	11232	1272	1963	7	18	270	319	242	32766	32766	811	25	32766	32766	32766	32766	92	78	32766	32766	32766	32766	32766	32766	22	121	32766
57178	3304	11232	1272	1963	7	19	266	300	232	32766	32766	537	10	32766	32766	32766	32766	91	77	32766	32766	32766	32766	32766	32766	0	21	32766
57178	3304	11232	1272	1963	7	20	284	329	253	32766	32766	32700	8	32766	32766	32766	32766	89	66	32766	32766	32766	32766	32766	32766	0	38	32766
57178	3304	11232	1272	1963	7	21	285	331	251	32766	32766	32700	10	32766	32766	32766	32766	82	63	32766	32766	32766	32766	32766	32766	72	56	32766
57178	3304	11232	1272	1963	7	22	286	344	241	0	0	0	12	32766	32766	32766	32766	79	53	32766	32766	32766	32766	32766	32766	89	71	32766
57178	3304	11232	1272	1963	7	23	277	330	247	32766	32766	32700	6	32766	32766	32766	32766	82	54	32766	32766	32766	32766	32766	32766	52	37	32766
57178	3304	11232	1272	1963	7	24	261	310	232	32766	32766	40	17	32766	32766	32766	32766	90	71	32766	32766	32766	32766	32766	32766	10	21	32766
57178	3304	11232	1272	1963	7	25	277	326	242	32766	32766	43	14	32766	32766	32766	32766	90	66	32766	32766	32766	32766	32766	32766	80	49	32766
57178	3304	11232	1272	1963	7	26	299	356	258	0	0	0	25	32766	32766	32766	32766	84	58	32766	32766	32766	32766	32766	32766	109	74	32766
57178	3304	11232	1272	1963	7	27	297	355	255	0	0	0	14	32766	32766	32766	32766	81	59	32766	32766	32766	32766	32766	32766	108	70	32766
57178	3304	11232	1272	1963	7	28	288	363	250	32766	32766	33	23	32766	32766	32766	32766	79	53	32766	32766	32766	32766	32766	32766	105	70	32766
57178	3304	11232	1272	1963	7	29	290	358	242	0	0	0	19	32766	32766	32766	32766	82	54	32766	32766	32766	32766	32766	32766	121	71	32766
57178	3304	11232	1272	1963	7	30	266	330	235	32766	32766	277	14	32766	32766	32766	32766	90	64	32766	32766	32766	32766	32766	32766	32	49	32766
57178	3304	11232	1272	1963	7	31	269	323	242	32766	32766	147	32	32766	32766	32766	32766	89	71	32766	32766	32766	32766	32766	32766	79	31	32766
57178	3304	11232	1272	1963	8	1	251	293	225	32766	32766	698	25	32766	32766	32766	32766	92	81	32766	32766	32766	32766	32766	32766	15	121	32766
57178	3304	11232	1272	1963	8	2	265	318	226	32766	32766	494	20	32766	32766	32766	32766	89	73	32766	32766	32766	32766	32766	32766	74	40	32766
57178	3304	11232	1272	1963	8	3	239	259	215	32766	32766	5	34	32766	32766	32766	32766	88	80	32766	32766	32766	32766	32766	32766	26	108	32766
57178	3304	11232	1272	1963	8	4	216	226	204	32766	32766	223	24	32766	32766	32766	32766	94	88	32766	32766	32766	32766	32766	32766	0	12	32766
57178	3304	11232	1272	1963	8	5	244	280	217	32766	32766	131	10	32766	32766	32766	32766	92	77	32766	32766	32766	32766	32766	32766	10	18	32766
57178	3304	11232	1272	1963	8	6	236	253	218	32766	32766	984	18	32766	32766	32766	32766	96	85	32766	32766	32766	32766	32766	32766	0	54	32766
57178	3304	11232	1272	1963	8	7	252	308	208	0	0	0	6	32766	32766	32766	32766	89	66	32766	32766	32766	32766	32766	32766	113	87	32766
57178	3304	11232	1272	1963	8	8	265	322	218	32766	32766	465	13	32766	32766	32766	32766	89	70	32766	32766	32766	32766	32766	32766	108	57	32766
57178	3304	11232	1272	1963	8	9	289	342	247	0	0	0	13	32766	32766	32766	32766	88	64	32766	32766	32766	32766	32766	32766	88	57	32766
57178	3304	11232	1272	1963	8	10	295	358	254	32766	32766	25	12	32766	32766	32766	32766	86	57	32766	32766	32766	32766	32766	32766	110	82	32766
57178	3304	11232	1272	1963	8	11	307	366	262	0	0	0	17	32766	32766	32766	32766	82	57	32766	32766	32766	32766	32766	32766	103	65	32766
57178	3304	11232	1272	1963	8	12	318	376	276	0	0	0	8	32766	32766	32766	32766	82	57	32766	32766	32766	32766	32766	32766	120	67	32766
57178	3304	11232	1272	1963	8	13	301	336	273	0	0	0	27	32766	32766	32766	32766	88	70	32766	32766	32766	32766	32766	32766	103	60	32766
57178	3304	11232	1272	1963	8	14	300	354	265	0	0	0	26	32766	32766	32766	32766	84	61	32766	32766	32766	32766	32766	32766	107	66	32766
57178	3304	11232	1272	1963	8	15	298	352	261	0	0	0	15	32766	32766	32766	32766	80	62	32766	32766	32766	32766	32766	32766	112	71	32766
57178	3304	11232	1272	1963	8	16	304	367	266	0	0	0	9	32766	32766	32766	32766	79	49	32766	32766	32766	32766	32766	32766	112	81	32766
57178	3304	11232	1272	1963	8	17	296	347	254	0	0	0	29	32766	32766	32766	32766	75	53	32766	32766	32766	32766	32766	32766	119	82	32766
57178	3304	11232	1272	1963	8	18	294	343	256	32766	32766	2	29	32766	32766	32766	32766	78	56	32766	32766	32766	32766	32766	32766	79	68	32766
57178	3304	11232	1272	1963	8	19	264	310	246	32766	32766	97	16	32766	32766	32766	32766	94	72	32766	32766	32766	32766	32766	32766	4	26	32766
57178	3304	11232	1272	1963	8	20	252	303	246	32766	32766	12	28	32766	32766	32766	32766	93	76	32766	32766	32766	32766	32766	32766	4	29	32766
57178	3304	11232	1272	1963	8	21	244	277	225	0	0	0	43	32766	32766	32766	32766	75	63	32766	32766	32766	32766	32766	32766	65	63	32766
57178	3304	11232	1272	1963	8	22	223	244	208	32766	32766	32700	31	32766	32766	32766	32766	78	74	32766	32766	32766	32766	32766	32766	0	25	32766
57178	3304	11232	1272	1963	8	23	248	312	208	32766	32766	1	23	32766	32766	32766	32766	84	68	32766	32766	32766	32766	32766	32766	72	53	32766
57178	3304	11232	1272	1963	8	24	291	361	241	0	0	0	10	32766	32766	32766	32766	80	50	32766	32766	32766	32766	32766	32766	107	73	32766
57178	3304	11232	1272	1963	8	25	285	372	242	0	0	0	15	32766	32766	32766	32766	81	49	32766	32766	32766	32766	32766	32766	106	63	32766
57178	3304	11232	1272	1963	8	26	259	358	207	0	0	0	29	32766	32766	32766	32766	81	56	32766	32766	32766	32766	32766	32766	80	72	32766
57178	3304	11232	1272	1963	8	27	203	248	183	32766	32766	351	12	32766	32766	32766	32766	92	72	32766	32766	32766	32766	32766	32766	0	11	32766
57178	3304	11232	1272	1963	8	28	223	282	181	0	0	0	20	32766	32766	32766	32766	79	54	32766	32766	32766	32766	32766	32766	111	58	32766
57178	3304	11232	1272	1963	8	29	235	298	196	0	0	0	19	32766	32766	32766	32766	72	51	32766	32766	32766	32766	32766	32766	71	54	32766
57178	3304	11232	1272	1963	8	30	242	291	209	0	0	0	24	32766	32766	32766	32766	76	59	32766	32766	32766	32766	32766	32766	56	48	32766
57178	3304	11232	1272	1963	8	31	255	302	226	0	0	0	13	32766	32766	32766	32766	72	47	32766	32766	32766	32766	32766	32766	55	57	32766
57178	3304	11232	1272	1963	9	1	250	314	207	0	0	0	15	32766	32766	32766	32766	76	49	32766	32766	32766	32766	32766	32766	116	60	32766
57178	3304	11232	1272	1963	9	2	254	324	201	0	0	0	21	32766	32766	32766	32766	71	43	32766	32766	32766	32766	32766	32766	104	81	32766
57178	3304	11232	1272	1963	9	3	254	292	226	32766	32766	32700	37	32766	32766	32766	32766	72	53	32766	32766	32766	32766	32766	32766	21	60	32766
57178	3304	11232	1272	1963	9	4	252	308	209	0	0	0	20	32766	32766	32766	32766	61	39	32766	32766	32766	32766	32766	32766	70	64	32766
57178	3304	11232	1272	1963	9	5	229	246	200	32766	32766	32	12	32766	32766	32766	32766	74	65	32766	32766	32766	32766	32766	32766	0	5	32766
57178	3304	11232	1272	1963	9	6	222	282	184	32766	32766	2	18	32766	32766	32766	32766	79	54	32766	32766	32766	32766	32766	32766	36	29	32766
57178	3304	11232	1272	1963	9	7	237	326	178	0	0	0	6	32766	32766	32766	32766	74	40	32766	32766	32766	32766	32766	32766	108	61	32766
57178	3304	11232	1272	1963	9	8	236	318	178	0	0	0	14	32766	32766	32766	32766	69	35	32766	32766	32766	32766	32766	32766	118	61	32766
57178	3304	11232	1272	1963	9	9	232	320	168	0	0	0	8	32766	32766	32766	32766	67	39	32766	32766	32766	32766	32766	32766	97	52	32766
57178	3304	11232	1272	1963	9	10	219	264	182	32766	32766	10	15	32766	32766	32766	32766	84	73	32766	32766	32766	32766	32766	32766	18	10	32766
57178	3304	11232	1272	1963	9	11	237	322	171	32766	32766	32002	14	32766	32766	32766	32766	74	42	32766	32766	32766	32766	32766	32766	55	56	32766
57178	3304	11232	1272	1963	9	12	213	256	176	0	0	0	37	32766	32766	32766	32766	62	41	32766	32766	32766	32766	32766	32766	35	50	32766
57178	3304	11232	1272	1963	9	13	193	269	141	0	0	0	13	32766	32766	32766	32766	57	35	32766	32766	32766	32766	32766	32766	84	54	32766
57178	3304	11232	1272	1963	9	14	203	296	133	0	0	0	10	32766	32766	32766	32766	60	35	32766	32766	32766	32766	32766	32766	113	54	32766
57178	3304	11232	1272	1963	9	15	218	309	150	0	0	0	9	32766	32766	32766	32766	59	32	32766	32766	32766	32766	32766	32766	111	63	32766
57178	3304	11232	1272	1963	9	16	235	303	190	0	0	0	13	32766	32766	32766	32766	57	35	32766	32766	32766	32766	32766	32766	42	51	32766
57178	3304	11232	1272	1963	9	17	242	314	197	0	0	0	9	32766	32766	32766	32766	56	37	32766	32766	32766	32766	32766	32766	76	61	32766
57178	3304	11232	1272	1963	9	18	244	318	195	0	0	0	19	32766	32766	32766	32766	53	27	32766	32766	32766	32766	32766	32766	101	72	32766
57178	3304	11232	1272	1963	9	19	234	308	189	0	0	0	33	32766	32766	32766	32766	49	30	32766	32766	32766	32766	32766	32766	34	54	32766
57178	3304	11232	1272	1963	9	20	225	274	195	32766	32766	32700	11	32766	32766	32766	32766	58	39	32766	32766	32766	32766	32766	32766	10	32	32766
57178	3304	11232	1272	1963	9	21	189	214	156	32766	32766	13	22	32766	32766	32766	32766	79	56	32766	32766	32766	32766	32766	32766	1	16	32766
57178	3304	11232	1272	1963	9	22	196	274	142	0	0	0	3	32766	32766	32766	32766	76	47	32766	32766	32766	32766	32766	32766	77	40	32766
57178	3304	11232	1272	1963	9	23	213	315	143	0	0	0	5	32766	32766	32766	32766	72	42	32766	32766	32766	32766	32766	32766	110	47	32766
57178	3304	11232	1272	1963	9	24	229	328	156	0	0	0	12	32766	32766	32766	32766	66	35	32766	32766	32766	32766	32766	32766	109	52	32766
57178	3304	11232	1272	1963	9	25	237	330	175	0	0	0	6	32766	32766	32766	32766	64	38	32766	32766	32766	32766	32766	32766	111	49	32766
57178	3304	11232	1272	1963	9	26	242	340	165	0	0	0	17	32766	32766	32766	32766	58	28	32766	32766	32766	32766	32766	32766	109	63	32766
57178	3304	11232	1272	1963	9	27	241	304	193	0	0	0	11	32766	32766	32766	32766	63	42	32766	32766	32766	32766	32766	32766	38	42	32766
57178	3304	11232	1272	1963	9	28	229	314	178	0	0	0	23	32766	32766	32766	32766	57	22	32766	32766	32766	32766	32766	32766	101	64	32766
57178	3304	11232	1272	1963	9	29	206	286	146	0	0	0	10	32766	32766	32766	32766	54	33	32766	32766	32766	32766	32766	32766	106	53	32766
57178	3304	11232	1272	1963	9	30	211	298	152	0	0	0	5	32766	32766	32766	32766	54	29	32766	32766	32766	32766	32766	32766	98	53	32766
57178	3304	11232	1272	1963	10	1	205	303	131	0	0	0	4	32766	32766	32766	32766	49	24	32766	32766	32766	32766	32766	32766	99	53	32766
57178	3304	11232	1272	1963	10	2	203	285	150	0	0	0	2	32766	32766	32766	32766	50	28	32766	32766	32766	32766	32766	32766	0	37	32766
57178	3304	11232	1272	1963	10	3	221	300	182	0	0	0	7	32766	32766	32766	32766	52	32	32766	32766	32766	32766	32766	32766	90	56	32766
57178	3304	11232	1272	1963	10	4	196	222	164	32766	32766	10	16	32766	32766	32766	32766	63	48	32766	32766	32766	32766	32766	32766	0	18	32766
57178	3304	11232	1272	1963	10	5	184	228	148	32766	32766	6	16	32766	32766	32766	32766	73	54	32766	32766	32766	32766	32766	32766	0	14	32766
57178	3304	11232	1272	1963	10	6	200	246	165	32766	32766	32700	23	32766	32766	32766	32766	66	53	32766	32766	32766	32766	32766	32766	26	34	32766
57178	3304	11232	1272	1963	10	7	204	292	132	32766	32766	32700	7	32766	32766	32766	32766	65	37	32766	32766	32766	32766	32766	32766	65	43	32766
57178	3304	11232	1272	1963	10	8	208	267	169	32766	32766	32700	8	32766	32766	32766	32766	63	39	32766	32766	32766	32766	32766	32766	0	58	32766
57178	3304	11232	1272	1963	10	9	191	294	136	0	0	0	10	32766	32766	32766	32766	60	27	32766	32766	32766	32766	32766	32766	51	58	32766
57178	3304	11232	1272	1963	10	10	185	281	112	0	0	0	6	32766	32766	32766	32766	57	30	32766	32766	32766	32766	32766	32766	36	32	32766
57178	3304	11232	1272	1963	10	11	206	288	152	0	0	0	16	32766	32766	32766	32766	54	28	32766	32766	32766	32766	32766	32766	27	41	32766
57178	3304	11232	1272	1963	10	12	189	285	118	0	0	0	6	32766	32766	32766	32766	63	37	32766	32766	32766	32766	32766	32766	91	38	32766
57178	3304	11232	1272	1963	10	13	197	247	154	0	0	0	25	32766	32766	32766	32766	49	33	32766	32766	32766	32766	32766	32766	2	49	32766
57178	3304	11232	1272	1963	10	14	199	255	162	0	0	0	23	32766	32766	32766	32766	56	41	32766	32766	32766	32766	32766	32766	51	37	32766
57178	3304	11232	1272	1963	10	15	207	264	157	32766	32766	32700	20	32766	32766	32766	32766	63	50	32766	32766	32766	32766	32766	32766	21	31	32766
57178	3304	11232	1272	1963	10	16	196	217	154	32766	32766	23	41	32766	32766	32766	32766	77	61	32766	32766	32766	32766	32766	32766	0	17	32766
57178	3304	11232	1272	1963	10	17	190	218	165	32766	32766	4	32	32766	32766	32766	32766	77	61	32766	32766	32766	32766	32766	32766	0	15	32766
57178	3304	11232	1272	1963	10	18	182	199	166	32766	32766	58	30	32766	32766	32766	32766	82	70	32766	32766	32766	32766	32766	32766	0	10	32766
57178	3304	11232	1272	1963	10	19	164	206	120	32766	32766	32	8	32766	32766	32766	32766	78	55	32766	32766	32766	32766	32766	32766	5	16	32766
57178	3304	11232	1272	1963	10	20	140	208	77	0	0	0	6	32766	32766	32766	32766	71	37	32766	32766	32766	32766	32766	32766	71	30	32766
57178	3304	11232	1272	1963	10	21	162	223	128	0	0	0	7	32766	32766	32766	32766	64	39	32766	32766	32766	32766	32766	32766	18	21	32766
57178	3304	11232	1272	1963	10	22	162	242	102	0	0	0	8	32766	32766	32766	32766	69	31	32766	32766	32766	32766	32766	32766	72	28	32766
57178	3304	11232	1272	1963	10	23	168	264	104	0	0	0	14	32766	32766	32766	32766	66	34	32766	32766	32766	32766	32766	32766	97	39	32766
57178	3304	11232	1272	1963	10	24	177	269	126	0	0	0	14	32766	32766	32766	32766	66	30	32766	32766	32766	32766	32766	32766	86	41	32766
57178	3304	11232	1272	1963	10	25	169	243	110	0	0	0	9	32766	32766	32766	32766	65	44	32766	32766	32766	32766	32766	32766	32	23	32766
57178	3304	11232	1272	1963	10	26	183	246	131	32766	32766	32700	20	32766	32766	32766	32766	73	351	32766	32766	32766	32766	32766	32766	27	24	32766
57178	3304	11232	1272	1963	10	27	162	233	112	32766	32766	5	9	32766	32766	32766	32766	74	44	32766	32766	32766	32766	32766	32766	92	27	32766
57178	3304	11232	1272	1963	10	28	176	256	105	0	0	0	10	32766	32766	32766	32766	64	41	32766	32766	32766	32766	32766	32766	81	46	32766
57178	3304	11232	1272	1963	10	29	155	192	121	32766	32766	59	27	32766	32766	32766	32766	74	55	32766	32766	32766	32766	32766	32766	0	1	32766
57178	3304	11232	1272	1963	10	30	141	171	122	32766	32766	1	16	32766	32766	32766	32766	79	67	32766	32766	32766	32766	32766	32766	0	15	32766
57178	3304	11232	1272	1963	10	31	123	155	98	32766	32766	10	11	32766	32766	32766	32766	70	57	32766	32766	32766	32766	32766	32766	0	3	32766
57178	3304	11232	1272	1963	11	1	102	143	68	0	0	0	19	32766	32766	32766	32766	80	49	32766	32766	32766	32766	32766	32766	32766	12	32766
57178	3304	11232	1272	1963	11	2	109	168	56	0	0	0	20	32766	32766	32766	32766	76	53	32766	32766	32766	32766	32766	32766	32766	20	32766
57178	3304	11232	1272	1963	11	3	138	186	104	32766	32766	32700	5	32766	32766	32766	32766	77	54	32766	32766	32766	32766	32766	32766	6	14	32766
57178	3304	11232	1272	1963	11	4	157	217	125	0	0	0	3	32766	32766	32766	32766	73	50	32766	32766	32766	32766	32766	32766	54	25	32766
57178	3304	11232	1272	1963	11	5	166	225	136	32766	32766	32700	24	32766	32766	32766	32766	69	46	32766	32766	32766	32766	32766	32766	16	30	32766
57178	3304	11232	1272	1963	11	6	137	157	108	32766	32766	5	39	32766	32766	32766	32766	81	73	32766	32766	32766	32766	32766	32766	0	12	32766
57178	3304	11232	1272	1963	11	7	115	138	105	32766	32766	27	26	32766	32766	32766	32766	82	70	32766	32766	32766	32766	32766	32766	0	2	32766
57178	3304	11232	1272	1963	11	8	114	144	87	32766	32766	4	40	32766	32766	32766	32766	88	76	32766	32766	32766	32766	32766	32766	0	2	32766
57178	3304	11232	1272	1963	11	9	70	91	52	32766	32766	126	58	32766	32766	32766	32766	87	82	32766	32766	32766	32766	32766	32766	0	2	32766
57178	3304	11232	1272	1963	11	10	66	85	50	32766	32766	1	32	32766	32766	32766	32766	82	70	32766	32766	32766	32766	32766	32766	0	10	32766
57178	3304	11232	1272	1963	11	11	73	103	47	0	0	0	21	32766	32766	32766	32766	71	55	32766	32766	32766	32766	32766	32766	29	17	32766
57178	3304	11232	1272	1963	11	12	78	128	47	32766	32766	32700	1	32766	32766	32766	32766	84	64	32766	32766	32766	32766	32766	32766	0	9	32766
57178	3304	11232	1272	1963	11	13	78	171	11	0	0	0	10	32766	32766	32766	32766	79	42	32766	32766	32766	32766	32766	32766	76	20	32766
57178	3304	11232	1272	1963	11	14	98	182	28	32766	32766	3	6	32766	32766	32766	32766	76	41	32766	32766	32766	32766	32766	32766	78	20	32766
57178	3304	11232	1272	1963	11	15	106	128	84	32766	32766	32700	22	32766	32766	32766	32766	79	67	32766	32766	32766	32766	32766	32766	0	12	32766
57178	3304	11232	1272	1963	11	16	94	128	75	32766	32766	30	22	32766	32766	32766	32766	82	69	32766	32766	32766	32766	32766	32766	0	5	32766
57178	3304	11232	1272	1963	11	17	34	75	10	32766	32766	30097	40	32766	32766	32766	32766	85	82	32766	32766	32766	32766	32766	32766	0	1	32766
57178	3304	11232	1272	1963	11	18	27	84	-8	0	0	0	15	32766	32766	32766	32766	72	32	32766	32766	32766	32766	32766	32766	88	30	32766
57178	3304	11232	1272	1963	11	19	14	73	-29	0	0	0	8	32766	32766	32766	32766	76	52	32766	32766	32766	32766	32766	32766	88	20	32766
57178	3304	11232	1272	1963	11	20	31	84	-20	0	0	0	7	32766	32766	32766	32766	81	60	32766	32766	32766	32766	32766	32766	58	4	32766
57178	3304	11232	1272	1963	11	21	77	183	6	0	0	0	13	32766	32766	32766	32766	77	36	32766	32766	32766	32766	32766	32766	93	21	32766
57178	3304	11232	1272	1963	11	22	63	121	21	0	0	0	15	32766	32766	32766	32766	85	57	32766	32766	32766	32766	32766	32766	77	15	32766
57178	3304	11232	1272	1963	11	23	71	144	22	0	0	0	5	32766	32766	32766	32766	85	64	32766	32766	32766	32766	32766	32766	58	9	32766
57178	3304	11232	1272	1963	11	24	95	141	70	0	0	0	16	32766	32766	32766	32766	84	67	32766	32766	32766	32766	32766	32766	69	19	32766
57178	3304	11232	1272	1963	11	25	96	151	59	0	0	0	8	32766	32766	32766	32766	83	63	32766	32766	32766	32766	32766	32766	58	13	32766
57178	3304	11232	1272	1963	11	26	82	144	39	0	0	0	10	32766	32766	32766	32766	80	48	32766	32766	32766	32766	32766	32766	81	15	32766
57178	3304	11232	1272	1963	11	27	72	145	19	0	0	0	2	32766	32766	32766	32766	78	48	32766	32766	32766	32766	32766	32766	83	18	32766
57178	3304	11232	1272	1963	11	28	61	129	11	0	0	0	7	32766	32766	32766	32766	76	51	32766	32766	32766	32766	32766	32766	49	11	32766
57178	3304	11232	1272	1963	11	29	63	135	20	0	0	0	4	32766	32766	32766	32766	88	71	32766	32766	32766	32766	32766	32766	30	7	32766
57178	3304	11232	1272	1963	11	30	100	134	62	0	0	0	8	32766	32766	32766	32766	83	72	32766	32766	32766	32766	32766	32766	0	12	32766
57178	3304	11232	1265	1963	12	1	85	110	37	32766	32766	32700	36	32766	32766	32766	32766	60	52	32766	32766	32766	32766	32766	32766	5	0	32766
57178	3304	11232	1265	1963	12	2	19	37	-3	32766	32766	30023	34	32766	32766	32766	32766	86	80	32766	32766	32766	32766	32766	32766	0	9	32766
57178	3304	11232	1265	1963	12	3	4	17	-6	32766	32766	32700	22	32766	32766	32766	32766	73	65	32766	32766	32766	32766	32766	32766	0	10	32766
57178	3304	11232	1265	1963	12	4	-3	17	-26	32766	32766	31008	37	32766	32766	32766	32766	76	51	32766	32766	32766	32766	32766	32766	0	11	32766
57178	3304	11232	1265	1963	12	5	-10	10	-22	32766	32766	31055	4	32766	32766	32766	32766	91	82	32766	32766	32766	32766	32766	32766	0	3	32766
57178	3304	11232	1265	1963	12	6	1	50	-33	32766	32766	32700	0	32766	32766	32766	32766	89	72	32766	32766	32766	32766	32766	32766	31	5	32766
57178	3304	11232	1265	1963	12	7	18	57	-9	0	0	0	8	32766	32766	32766	32766	78	61	32766	32766	32766	32766	32766	32766	53	9	32766
57178	3304	11232	1265	1963	12	8	20	59	-7	32766	32766	32700	7	32766	32766	32766	32766	79	57	32766	32766	32766	32766	32766	32766	5	7	32766
57178	3304	11232	1265	1963	12	9	19	94	-29	0	0	0	0	32766	32766	32766	32766	78	44	32766	32766	32766	32766	32766	32766	81	10	32766
57178	3304	11232	1265	1963	12	10	18	95	-35	0	0	0	3	32766	32766	32766	32766	76	47	32766	32766	32766	32766	32766	32766	88	9	32766
57178	3304	11232	1265	1963	12	11	29	108	-30	0	0	0	7	32766	32766	32766	32766	77	52	32766	32766	32766	32766	32766	32766	81	8	32766
57178	3304	11232	1265	1963	12	12	49	145	-14	0	0	0	7	32766	32766	32766	32766	81	46	32766	32766	32766	32766	32766	32766	79	14	32766
57178	3304	11232	1265	1963	12	13	47	116	0	0	0	0	6	32766	32766	32766	32766	83	62	32766	32766	32766	32766	32766	32766	42	10	32766
57178	3304	11232	1265	1963	12	14	63	104	35	0	0	0	31	32766	32766	32766	32766	71	50	32766	32766	32766	32766	32766	32766	0	14	32766
57178	3304	11232	1265	1963	12	15	54	107	2	32766	32766	32700	20	32766	32766	32766	32766	71	55	32766	32766	32766	32766	32766	32766	58	18	32766
57178	3304	11232	1265	1963	12	16	57	77	37	32766	32766	30001	4	32766	32766	32766	32766	85	65	32766	32766	32766	32766	32766	32766	0	2	32766
57178	3304	11232	1265	1963	12	17	45	122	-10	32766	32766	32700	6	32766	32766	32766	32766	76	42	32766	32766	32766	32766	32766	32766	40	12	32766
57178	3304	11232	1265	1963	12	18	55	138	-6	0	0	0	5	32766	32766	32766	32766	76	45	32766	32766	32766	32766	32766	32766	81	12	32766
57178	3304	11232	1265	1963	12	19	51	135	-11	0	0	0	2	32766	32766	32766	32766	82	58	32766	32766	32766	32766	32766	32766	64	7	32766
57178	3304	11232	1265	1963	12	20	40	117	-6	32766	32766	32700	22	32766	32766	32766	32766	85	49	32766	32766	32766	32766	32766	32766	28	15	32766
57178	3304	11232	1265	1963	12	21	26	40	-4	32766	32766	30011	25	32766	32766	32766	32766	72	46	32766	32766	32766	32766	32766	32766	0	1	32766
57178	3304	11232	1265	1963	12	22	21	77	-3	0	0	0	0	32766	32766	32766	32766	94	73	32766	32766	32766	32766	32766	32766	20	7	32766
57178	3304	11232	1265	1963	12	23	16	84	-31	0	0	0	12	32766	32766	32766	32766	83	41	32766	32766	32766	32766	32766	32766	79	5	32766
57178	3304	11232	1265	1963	12	24	16	88	-27	0	0	0	17	32766	32766	32766	32766	89	68	32766	32766	32766	32766	32766	32766	49	4	32766
57178	3304	11232	1265	1963	12	25	24	79	-8	32766	32766	32001	2	32766	32766	32766	32766	92	72	32766	32766	32766	32766	32766	32766	36	7	32766
57178	3304	11232	1265	1963	12	26	7	53	-43	0	0	0	1	32766	32766	32766	32766	91	76	32766	32766	32766	32766	32766	32766	24	1	32766
57178	3304	11232	1265	1963	12	27	32	87	-1	0	0	0	7	32766	32766	32766	32766	79	61	32766	32766	32766	32766	32766	32766	29	8	32766
57178	3304	11232	1265	1963	12	28	28	106	-25	0	0	0	1	32766	32766	32766	32766	74	49	32766	32766	32766	32766	32766	32766	82	12	32766
57178	3304	11232	1265	1963	12	29	39	108	-22	0	0	0	1	32766	32766	32766	32766	72	50	32766	32766	32766	32766	32766	32766	55	13	32766
57178	3304	11232	1265	1963	12	30	50	61	35	32766	32766	32700	20	32766	32766	32766	32766	58	50	32766	32766	32766	32766	32766	32766	0	18	32766
57178	3304	11232	1265	1963	12	31	33	52	8	32766	32766	32700	25	32766	32766	32766	32766	58	49	32766	32766	32766	32766	32766	32766	0	14	32766
57178	3304	11232	1265	1964	1	1	12	73	-36	0	0	0	4	32766	32766	32766	32766	63	32766	10141	32766	32766	32766	32766	-23	69	12	32766
57178	3304	11232	1265	1964	1	2	13	65	-36	0	32700	32700	4	32766	32766	32766	32766	73	32766	10103	32766	32766	32766	32766	-28	31	3	32766
57178	3304	11232	1265	1964	1	3	22	47	-3	30015	32700	30015	15	32766	32766	32766	32766	88	32766	10095	32766	32766	32766	32766	7	0	6	32766
57178	3304	11232	1265	1964	1	4	32	73	1	0	0	0	20	32766	32766	32766	32766	88	32766	10062	32766	32766	32766	32766	-6	39	6	32766
57178	3304	11232	1265	1964	1	5	18	56	-11	0	0	0	24	32766	32766	32766	32766	86	32766	10102	32766	32766	32766	32766	-9	47	8	32766
57178	3304	11232	1265	1964	1	6	35	58	10	0	0	0	24	32766	32766	32766	32766	81	32766	10080	32766	32766	32766	32766	11	6	6	32766
57178	3304	11232	1265	1964	1	7	28	42	19	32700	30011	30011	29	32766	32766	32766	32766	90	32766	10103	32766	32766	32766	32766	26	0	1	32766
57178	3304	11232	1265	1964	1	8	35	59	12	32700	0	32700	4	32766	32766	32766	32766	89	32766	10043	32766	32766	32766	32766	24	0	4	32766
57178	3304	11232	1265	1964	1	9	36	56	24	0	32700	32700	17	32766	32766	32766	32766	81	32766	10059	32766	32766	32766	32766	30	0	6	32766
57178	3304	11232	1265	1964	1	10	32	58	18	0	32700	32700	25	32766	32766	32766	32766	79	32766	10097	32766	32766	32766	32766	19	0	7	32766
57178	3304	11232	1265	1964	1	11	7	26	-4	31013	31003	31016	29	32766	32766	32766	32766	76	32766	10111	32766	32766	32766	32766	0	0	10	32766
57178	3304	11232	1265	1964	1	12	7	22	-7	31002	32700	31002	8	32766	32766	32766	32766	85	32766	10086	32766	32766	32766	32766	0	0	0	32766
57178	3304	11232	1265	1964	1	13	12	52	-28	0	32700	32700	0	32766	32766	32766	32766	89	32766	10079	32766	32766	32766	32766	-19	5	2	32766
57178	3304	11232	1265	1964	1	14	24	55	3	0	32700	32700	15	32766	32766	32766	32766	87	32766	10117	32766	32766	32766	32766	5	4	1	32766
57178	3304	11232	1265	1964	1	15	19	48	0	31055	31011	31066	17	32766	32766	32766	32766	93	32766	10116	32766	32766	32766	32766	0	0	3	32766
57178	3304	11232	1265	1964	1	16	22	51	1	0	0	0	7	32766	32766	32766	32766	93	32766	10105	32766	32766	32766	32766	11	5	1	32766
57178	3304	11232	1265	1964	1	17	22	57	-5	32700	32700	32700	12	32766	32766	32766	32766	93	32766	10082	32766	32766	32766	32766	3	10	4	32766
57178	3304	11232	1265	1964	1	18	32	45	14	32700	1	1	4	32766	32766	32766	32766	90	32766	10046	32766	32766	32766	32766	20	0	1	32766
57178	3304	11232	1265	1964	1	19	28	44	17	0	27	27	27	32766	32766	32766	32766	88	32766	10057	32766	32766	32766	32766	26	0	6	32766
57178	3304	11232	1265	1964	1	20	26	34	13	1	4	30005	34	32766	32766	32766	32766	85	32766	10058	32766	32766	32766	32766	21	0	5	32766
57178	3304	11232	1265	1964	1	21	-10	19	-32	1	2	30003	52	32766	32766	32766	32766	72	32766	10123	32766	32766	32766	32766	-6	0	14	32766
57178	3304	11232	1265	1964	1	22	-43	-18	-59	31022	31169	31191	40	32766	32766	32766	32766	87	32766	10156	32766	32766	32766	32766	-58	0	0	32766
57178	3304	11232	1265	1964	1	23	-51	-23	-63	31030	32700	31030	10	32766	32766	32766	32766	77	32766	10156	32766	32766	32766	32766	-86	55	0	32766
57178	3304	11232	1265	1964	1	24	-57	-13	-102	0	0	0	1	32766	32766	32766	32766	82	32766	10146	32766	32766	32766	32766	-172	66	4	32766
57178	3304	11232	1265	1964	1	25	-79	-14	-128	0	0	0	2	32766	32766	32766	32766	91	32766	10162	32766	32766	32766	32766	-166	41	6	32766
57178	3304	11232	1265	1964	1	26	-68	-6	-132	0	0	0	2	32766	32766	32766	32766	77	32766	10111	32766	32766	32766	32766	-150	81	2	32766
57178	3304	11232	1265	1964	1	27	-30	30	-76	0	0	0	3	32766	32766	32766	32766	83	32766	10121	32766	32766	32766	32766	-106	77	17	32766
57178	3304	11232	1265	1964	1	28	-11	47	-62	0	0	0	4	32766	32766	32766	32766	84	32766	10158	32766	32766	32766	32766	-68	80	4	32766
57178	3304	11232	1265	1964	1	29	-5	52	-61	0	0	0	3	32766	32766	32766	32766	82	32766	10110	32766	32766	32766	32766	-78	67	4	32766
57178	3304	11232	1265	1964	1	30	30	97	-11	0	0	0	5	32766	32766	32766	32766	84	32766	10082	32766	32766	32766	32766	-20	88	9	32766
57178	3304	11232	1265	1964	1	31	41	114	-22	0	0	0	6	32766	32766	32766	32766	85	32766	10098	32766	32766	32766	32766	-33	83	11	32766
57178	3304	11232	1265	1964	2	1	49	109	10	0	0	0	15	32766	32766	32766	32766	74	32766	10082	32766	32766	32766	32766	-8	74	18	32766
57178	3304	11232	1265	1964	2	2	4	38	-14	0	0	0	31	32766	32766	32766	32766	53	32766	10177	32766	32766	32766	32766	-26	4	17	32766
57178	3304	11232	1265	1964	2	3	-3	16	-22	0	0	0	11	32766	32766	32766	32766	84	32766	10161	32766	32766	32766	32766	-26	26	8	32766
57178	3304	11232	1265	1964	2	4	10	64	-26	0	0	0	18	32766	32766	32766	32766	70	32766	10170	32766	32766	32766	32766	-27	73	9	32766
57178	3304	11232	1265	1964	2	5	15	74	-37	0	0	0	7	32766	32766	32766	32766	72	32766	10166	32766	32766	32766	32766	-44	85	12	32766
57178	3304	11232	1265	1964	2	6	27	93	-28	0	0	0	7	32766	32766	32766	32766	67	32766	10153	32766	32766	32766	32766	-37	82	14	32766
57178	3304	11232	1265	1964	2	7	40	139	-34	0	0	0	9	32766	32766	32766	32766	66	32766	10117	32766	32766	32766	32766	-33	89	16	32766
57178	3304	11232	1265	1964	2	8	59	142	-3	0	0	0	13	32766	32766	32766	32766	78	32766	10075	32766	32766	32766	32766	-20	87	16	32766
57178	3304	11232	1265	1964	2	9	76	166	10	0	0	0	13	32766	32766	32766	32766	78	32766	10031	32766	32766	32766	32766	-12	91	18	32766
57178	3304	11232	1265	1964	2	10	91	180	25	0	0	0	9	32766	32766	32766	32766	72	32766	9967	32766	32766	32766	32766	12	83	19	32766
57178	3304	11232	1265	1964	2	11	115	209	44	32700	0	32700	18	32766	32766	32766	32766	63	32766	9937	32766	32766	32766	32766	32	88	35	32766
57178	3304	11232	1265	1964	2	12	51	132	16	0	31001	31001	43	32766	32766	32766	32766	44	32766	10052	32766	32766	32766	32766	8	28	37	32766
57178	3304	11232	1265	1964	2	13	13	33	-5	31072	32700	31072	12	32766	32766	32766	32766	90	32766	10071	32766	32766	32766	32766	-14	0	2	32766
57178	3304	11232	1265	1964	2	14	5	29	-3	0	31056	31056	18	32766	32766	32766	32766	91	32766	10053	32766	32766	32766	32766	-2	0	0	32766
57178	3304	11232	1265	1964	2	15	12	41	-11	31020	31001	31021	27	32766	32766	32766	32766	88	32766	10072	32766	32766	32766	32766	-10	19	9	32766
57178	3304	11232	1265	1964	2	16	16	35	-1	32	1	33	11	32766	32766	32766	32766	91	32766	10114	32766	32766	32766	32766	-3	0	0	32766
57178	3304	11232	1265	1964	2	17	10	38	-1	30059	0	30059	21	32766	32766	32766	32766	77	32766	10184	32766	32766	32766	32766	-8	3	8	32766
57178	3304	11232	1265	1964	2	18	12	50	-10	0	32700	32700	6	32766	32766	32766	32766	75	32766	10168	32766	32766	32766	32766	0	18	9	32766
57178	3304	11232	1265	1964	2	19	33	59	8	0	0	0	10	32766	32766	32766	32766	82	32766	10123	32766	32766	32766	32766	17	21	7	32766
57178	3304	11232	1265	1964	2	20	47	110	-12	0	0	0	13	32766	32766	32766	32766	82	32766	10116	32766	32766	32766	32766	-5	73	16	32766
57178	3304	11232	1265	1964	2	21	66	109	30	0	0	0	19	32766	32766	32766	32766	71	32766	10153	32766	32766	32766	32766	26	89	21	32766
57178	3304	11232	1265	1964	2	22	64	130	7	0	0	0	16	32766	32766	32766	32766	70	32766	10090	32766	32766	32766	32766	12	101	25	32766
57178	3304	11232	1265	1964	2	23	67	147	1	0	0	0	21	32766	32766	32766	32766	71	32766	9984	32766	32766	32766	32766	2	99	26	32766
57178	3304	11232	1265	1964	2	24	85	107	62	32700	32700	32700	8	32766	32766	32766	32766	78	32766	9991	32766	32766	32766	32766	58	0	6	32766
57178	3304	11232	1265	1964	2	25	90	113	66	32700	32700	32700	2	32766	32766	32766	32766	82	32766	10011	32766	32766	32766	32766	62	0	9	32766
57178	3304	11232	1265	1964	2	26	30	101	1	225	87	312	37	32766	32766	32766	32766	90	32766	10022	32766	32766	32766	32766	-3	0	19	32766
57178	3304	11232	1265	1964	2	27	22	59	-4	32700	32700	32700	15	32766	32766	32766	32766	90	32766	10029	32766	32766	32766	32766	5	2	5	32766
57178	3304	11232	1265	1964	2	28	31	49	12	37	32700	37	23	32766	32766	32766	32766	89	32766	10044	32766	32766	32766	32766	19	0	3	32766
57178	3304	11232	1265	1964	3	1	42	62	19	1	0	1	14	32766	32766	32766	32766	88	32766	10076	32766	32766	32766	32766	32766	0	5	32766
57178	3304	11232	1265	1964	3	2	39	65	12	0	0	0	15	32766	32766	32766	32766	88	32766	10073	32766	32766	32766	32766	32766	7	5	32766
57178	3304	11232	1265	1964	3	3	12	46	-20	0	74	74	44	32766	32766	32766	32766	91	32766	10094	32766	32766	32766	32766	32766	0	5	32766
57178	3304	11232	1265	1964	3	4	-9	11	-29	31001	0	31001	29	32766	32766	32766	32766	66	32766	10171	32766	32766	32766	32766	32766	71	16	32766
57178	3304	11232	1265	1964	3	5	10	32	-9	0	0	0	3	32766	32766	32766	32766	71	32766	10170	32766	32766	32766	32766	32766	0	8	32766
57178	3304	11232	1265	1964	3	6	23	69	-11	0	0	0	8	32766	32766	32766	32766	76	32766	10198	32766	32766	32766	32766	32766	86	15	32766
57178	3304	11232	1265	1964	3	7	25	66	-8	0	0	0	2	32766	32766	32766	32766	77	32766	10143	32766	32766	32766	32766	32766	34	6	32766
57178	3304	11232	1265	1964	3	8	59	133	5	0	0	0	12	32766	32766	32766	32766	76	32766	10102	32766	32766	32766	32766	32766	89	19	32766
57178	3304	11232	1265	1964	3	9	79	149	16	0	0	0	18	32766	32766	32766	32766	69	32766	10083	32766	32766	32766	32766	32766	79	25	32766
57178	3304	11232	1265	1964	3	10	46	102	26	0	0	0	31	32766	32766	32766	32766	82	32766	10083	32766	32766	32766	32766	32766	9	13	32766
57178	3304	11232	1265	1964	3	11	57	102	22	0	0	0	23	32766	32766	32766	32766	61	32766	10142	32766	32766	32766	32766	32766	34	23	32766
57178	3304	11232	1265	1964	3	12	24	56	2	0	0	0	12	32766	32766	32766	32766	55	32766	10192	32766	32766	32766	32766	32766	2	18	32766
57178	3304	11232	1265	1964	3	13	34	86	-18	0	0	0	8	32766	32766	32766	32766	60	32766	10161	32766	32766	32766	32766	32766	50	15	32766
57178	3304	11232	1265	1964	3	14	74	163	-2	0	0	0	14	32766	32766	32766	32766	63	32766	10128	32766	32766	32766	32766	32766	84	27	32766
57178	3304	11232	1265	1964	3	15	102	160	26	0	0	0	17	32766	32766	32766	32766	40	32766	10146	32766	32766	32766	32766	32766	104	38	32766
57178	3304	11232	1265	1964	3	16	96	175	20	0	0	0	15	32766	32766	32766	32766	54	32766	10103	32766	32766	32766	32766	32766	78	33	32766
57178	3304	11232	1265	1964	3	17	126	214	45	0	0	0	19	32766	32766	32766	32766	61	32766	10025	32766	32766	32766	32766	32766	106	49	32766
57178	3304	11232	1265	1964	3	18	149	234	70	0	0	0	4	32766	32766	32766	32766	63	32766	10011	32766	32766	32766	32766	32766	97	30	32766
57178	3304	11232	1265	1964	3	19	62	192	-18	0	31043	31043	46	32766	32766	32766	32766	49	32766	10164	32766	32766	32766	32766	32766	0	45	32766
57178	3304	11232	1265	1964	3	20	30	114	-24	0	0	0	5	32766	32766	32766	32766	84	32766	10176	32766	32766	32766	32766	32766	57	10	32766
57178	3304	11232	1265	1964	3	21	87	163	18	0	0	0	11	32766	32766	32766	32766	65	32766	10117	32766	32766	32766	32766	32766	103	26	32766
57178	3304	11232	1265	1964	3	22	112	198	29	0	0	0	22	32766	32766	32766	32766	60	32766	10083	32766	32766	32766	32766	32766	103	41	32766
57178	3304	11232	1265	1964	3	23	140	233	60	0	0	0	12	32766	32766	32766	32766	66	32766	10020	32766	32766	32766	32766	32766	109	39	32766
57178	3304	11232	1265	1964	3	24	152	236	72	0	0	0	26	32766	32766	32766	32766	47	32766	10044	32766	32766	32766	32766	32766	107	54	32766
57178	3304	11232	1265	1964	3	25	175	267	91	0	0	0	23	32766	32766	32766	32766	56	32766	9940	32766	32766	32766	32766	32766	102	56	32766
57178	3304	11232	1265	1964	3	26	158	220	120	0	39	39	14	32766	32766	32766	32766	69	32766	9942	32766	32766	32766	32766	32766	2	12	32766
57178	3304	11232	1265	1964	3	27	109	128	84	32700	32700	32700	34	32766	32766	32766	32766	65	32766	10022	32766	32766	32766	32766	32766	0	19	32766
57178	3304	11232	1265	1964	3	28	107	143	74	32700	0	32700	17	32766	32766	32766	32766	50	32766	10129	32766	32766	32766	32766	32766	50	40	32766
57178	3304	11232	1265	1964	3	29	114	197	34	0	0	0	21	32766	32766	32766	32766	47	32766	10095	32766	32766	32766	32766	32766	82	41	32766
57178	3304	11232	1265	1964	3	30	146	235	64	0	0	0	14	32766	32766	32766	32766	58	32766	9982	32766	32766	32766	32766	32766	113	51	32766
57178	3304	11232	1265	1964	3	31	157	232	94	0	0	0	13	32766	32766	32766	32766	62	32766	9937	32766	32766	32766	32766	32766	104	41	32766
57178	3304	11232	1265	1964	4	1	161	242	92	0	0	0	9	32766	32766	32766	32766	71	32766	9938	32766	32766	32766	32766	32766	79	36	32766
57178	3304	11232	1265	1964	4	2	184	256	106	0	0	0	18	32766	32766	32766	32766	59	32766	9966	32766	32766	32766	32766	32766	75	46	32766
57178	3304	11232	1265	1964	4	3	156	217	118	12	32700	12	38	32766	32766	32766	32766	50	32766	10033	32766	32766	32766	32766	32766	8	42	32766
57178	3304	11232	1265	1964	4	4	153	219	87	0	32700	32700	9	32766	32766	32766	32766	61	32766	10019	32766	32766	32766	32766	32766	70	38	32766
57178	3304	11232	1265	1964	4	5	169	251	82	32700	0	32700	14	32766	32766	32766	32766	64	32766	9958	32766	32766	32766	32766	32766	107	48	32766
57178	3304	11232	1265	1964	4	6	174	258	116	0	0	0	25	32766	32766	32766	32766	65	32766	9952	32766	32766	32766	32766	32766	78	55	32766
57178	3304	11232	1265	1964	4	7	117	154	74	0	0	0	48	32766	32766	32766	32766	47	32766	10057	32766	32766	32766	32766	32766	44	62	32766
57178	3304	11232	1265	1964	4	8	132	198	61	0	0	0	15	32766	32766	32766	32766	58	32766	10042	32766	32766	32766	32766	32766	93	41	32766
57178	3304	11232	1265	1964	4	9	143	174	108	13	1	14	19	32766	32766	32766	32766	61	32766	10014	32766	32766	32766	32766	32766	17	26	32766
57178	3304	11232	1265	1964	4	10	130	159	110	32700	64	64	3	32766	32766	32766	32766	82	32766	9960	32766	32766	32766	32766	32766	0	3	32766
57178	3304	11232	1265	1964	4	11	147	190	102	0	0	0	1	32766	32766	32766	32766	84	32766	9935	32766	32766	32766	32766	32766	26	19	32766
57178	3304	11232	1265	1964	4	12	175	250	120	32700	32700	32700	16	32766	32766	32766	32766	80	32766	9935	32766	32766	32766	32766	32766	40	25	32766
57178	3304	11232	1265	1964	4	13	193	234	149	32700	0	32700	10	32766	32766	32766	32766	77	32766	9912	32766	32766	32766	32766	32766	29	27	32766
57178	3304	11232	1265	1964	4	14	185	230	138	0	0	0	12	32766	32766	32766	32766	80	32766	9933	32766	32766	32766	32766	32766	0	17	32766
57178	3304	11232	1265	1964	4	15	151	188	101	0	32700	32700	39	32766	32766	32766	32766	67	32766	9951	32766	32766	32766	32766	32766	37	41	32766
57178	3304	11232	1265	1964	4	16	145	152	120	32700	88	88	24	32766	32766	32766	32766	86	32766	9953	32766	32766	32766	32766	32766	0	10	32766
57178	3304	11232	1265	1964	4	17	155	191	118	48	32700	48	4	32766	32766	32766	32766	83	32766	9985	32766	32766	32766	32766	32766	32	17	32766
57178	3304	11232	1265	1964	4	18	143	177	120	32700	0	32700	12	32766	32766	32766	32766	73	32766	10034	32766	32766	32766	32766	32766	11	22	32766
57178	3304	11232	1265	1964	4	19	124	162	92	32700	0	32700	11	32766	32766	32766	32766	57	32766	10106	32766	32766	32766	32766	32766	31	31	32766
57178	3304	11232	1265	1964	4	20	119	188	42	0	0	0	16	32766	32766	32766	32766	62	32766	10084	32766	32766	32766	32766	32766	112	39	32766
57178	3304	11232	1265	1964	4	21	143	214	93	2	0	2	24	32766	32766	32766	32766	72	32766	10030	32766	32766	32766	32766	32766	109	39	32766
57178	3304	11232	1265	1964	4	22	162	229	92	0	0	0	21	32766	32766	32766	32766	66	32766	10009	32766	32766	32766	32766	32766	120	49	32766
57178	3304	11232	1265	1964	4	23	169	235	101	0	0	0	13	32766	32766	32766	32766	74	32766	9959	32766	32766	32766	32766	32766	80	36	32766
57178	3304	11232	1265	1964	4	24	197	246	158	0	0	0	15	32766	32766	32766	32766	68	32766	9957	32766	32766	32766	32766	32766	81	41	32766
57178	3304	11232	1265	1964	4	25	173	225	121	0	0	0	36	32766	32766	32766	32766	64	32766	9979	32766	32766	32766	32766	32766	24	44	32766
57178	3304	11232	1265	1964	4	26	129	146	90	27	32700	27	22	32766	32766	32766	32766	65	32766	10074	32766	32766	32766	32766	32766	0	16	32766
57178	3304	11232	1265	1964	4	27	143	220	75	0	0	0	8	32766	32766	32766	32766	66	32766	10079	32766	32766	32766	32766	32766	106	38	32766
57178	3304	11232	1265	1964	4	28	154	222	94	0	0	0	22	32766	32766	32766	32766	76	32766	10012	32766	32766	32766	32766	32766	89	36	32766
57178	3304	11232	1265	1964	4	29	175	235	120	0	0	0	23	32766	32766	32766	32766	68	32766	9996	32766	32766	32766	32766	32766	94	49	32766
57178	3304	11232	1265	1964	4	30	219	306	138	0	0	0	24	32766	32766	32766	32766	63	32766	9926	32766	32766	32766	32766	32766	113	64	32766
57178	3304	11232	1265	1964	5	1	248	329	162	0	0	0	8	32766	32766	32766	32766	56	32766	9922	32766	32766	32766	32766	32766	105	68	32766
57178	3304	11232	1265	1964	5	2	200	270	181	32700	32700	32700	13	32766	32766	32766	32766	57	32766	9976	32766	32766	32766	32766	32766	30	46	32766
57178	3304	11232	1265	1964	5	3	193	283	110	0	0	0	15	32766	32766	32766	32766	54	32766	10005	32766	32766	32766	32766	32766	101	63	32766
57178	3304	11232	1265	1964	5	4	185	256	141	0	19	19	15	32766	32766	32766	32766	51	32766	10005	32766	32766	32766	32766	32766	28	45	32766
57178	3304	11232	1265	1964	5	5	162	194	140	49	16	65	10	32766	32766	32766	32766	83	32766	9959	32766	32766	32766	32766	32766	16	12	32766
57178	3304	11232	1265	1964	5	6	179	252	114	0	0	0	5	32766	32766	32766	32766	77	32766	9939	32766	32766	32766	32766	32766	86	27	32766
57178	3304	11232	1265	1964	5	7	198	270	128	0	0	0	10	32766	32766	32766	32766	74	32766	9930	32766	32766	32766	32766	32766	115	45	32766
57178	3304	11232	1265	1964	5	8	183	227	172	19	127	146	8	32766	32766	32766	32766	90	32766	9929	32766	32766	32766	32766	32766	0	1	32766
57178	3304	11232	1265	1964	5	9	196	251	157	0	0	0	13	32766	32766	32766	32766	47	32766	9978	32766	32766	32766	32766	32766	100	58	32766
57178	3304	11232	1265	1964	5	10	198	275	128	0	0	0	15	32766	32766	32766	32766	56	32766	9923	32766	32766	32766	32766	32766	118	60	32766
57178	3304	11232	1265	1964	5	11	198	240	158	0	2	2	10	32766	32766	32766	32766	71	32766	9930	32766	32766	32766	32766	32766	20	19	32766
57178	3304	11232	1265	1964	5	12	200	229	172	18	32700	18	3	32766	32766	32766	32766	91	32766	9918	32766	32766	32766	32766	32766	0	5	32766
57178	3304	11232	1265	1964	5	13	204	228	162	3	104	107	13	32766	32766	32766	32766	92	32766	9923	32766	32766	32766	32766	32766	0	2	32766
57178	3304	11232	1265	1964	5	14	153	178	131	8	19	27	8	32766	32766	32766	32766	81	32766	10041	32766	32766	32766	32766	32766	3	8	32766
57178	3304	11232	1265	1964	5	15	143	160	126	0	32700	32700	5	32766	32766	32766	32766	79	32766	10018	32766	32766	32766	32766	32766	0	11	32766
57178	3304	11232	1265	1964	5	16	170	255	100	0	0	0	8	32766	32766	32766	32766	78	32766	9965	32766	32766	32766	32766	32766	100	36	32766
57178	3304	11232	1265	1964	5	17	199	264	132	0	0	0	15	32766	32766	32766	32766	71	32766	9931	32766	32766	32766	32766	32766	125	44	32766
57178	3304	11232	1265	1964	5	18	210	279	148	0	0	0	10	32766	32766	32766	32766	80	32766	9867	32766	32766	32766	32766	32766	96	41	32766
57178	3304	11232	1265	1964	5	19	232	286	172	0	0	0	15	32766	32766	32766	32766	80	32766	9857	32766	32766	32766	32766	32766	34	38	32766
57178	3304	11232	1265	1964	5	20	231	266	182	0	32700	32700	23	32766	32766	32766	32766	65	32766	9899	32766	32766	32766	32766	32766	44	53	32766
57178	3304	11232	1265	1964	5	21	207	249	167	68	0	68	23	32766	32766	32766	32766	75	32766	9919	32766	32766	32766	32766	32766	91	48	32766
57178	3304	11232	1265	1964	5	22	203	254	158	0	0	0	13	32766	32766	32766	32766	80	32766	9935	32766	32766	32766	32766	32766	45	28	32766
57178	3304	11232	1265	1964	5	23	208	236	186	0	112	112	18	32766	32766	32766	32766	89	32766	9935	32766	32766	32766	32766	32766	0	13	32766
57178	3304	11232	1265	1964	5	24	194	218	168	32700	0	32700	23	32766	32766	32766	32766	83	32766	9968	32766	32766	32766	32766	32766	24	22	32766
57178	3304	11232	1265	1964	5	25	189	208	168	0	7	7	15	32766	32766	32766	32766	85	32766	9988	32766	32766	32766	32766	32766	0	9	32766
57178	3304	11232	1265	1964	5	26	204	240	160	32700	0	32700	8	32766	32766	32766	32766	66	32766	9967	32766	32766	32766	32766	32766	37	33	32766
57178	3304	11232	1265	1964	5	27	234	303	158	0	0	0	8	32766	32766	32766	32766	64	32766	9943	32766	32766	32766	32766	32766	120	57	32766
57178	3304	11232	1265	1964	5	28	248	301	184	0	0	0	8	32766	32766	32766	32766	66	32766	9949	32766	32766	32766	32766	32766	93	53	32766
57178	3304	11232	1265	1964	5	29	260	333	183	0	0	0	8	32766	32766	32766	32766	62	32766	9945	32766	32766	32766	32766	32766	110	69	32766
57178	3304	11232	1265	1964	5	30	256	312	194	0	0	0	8	32766	32766	32766	32766	63	32766	9953	32766	32766	32766	32766	32766	105	60	32766
57178	3304	11232	1265	1964	5	31	230	276	200	0	32700	32700	23	32766	32766	32766	32766	62	32766	9932	32766	32766	32766	32766	32766	22	47	32766
57178	3304	11232	1265	1964	6	1	200	308	138	0	129	129	5	32766	32766	32766	32766	71	32766	9901	32766	32766	32766	32766	32766	87	63	32766
57178	3304	11232	1265	1964	6	2	237	315	151	0	0	0	4	32766	32766	32766	32766	57	32766	9948	32766	32766	32766	32766	32766	130	70	32766
57178	3304	11232	1265	1964	6	3	259	320	182	32700	32700	32700	11	32766	32766	32766	32766	61	32766	9914	32766	32766	32766	32766	32766	98	58	32766
57178	3304	11232	1265	1964	6	4	222	299	183	0	198	198	14	32766	32766	32766	32766	85	32766	9856	32766	32766	32766	32766	32766	0	6	32766
57178	3304	11232	1265	1964	6	5	238	311	162	0	0	0	4	32766	32766	32766	32766	75	32766	9844	32766	32766	32766	32766	32766	131	50	32766
57178	3304	11232	1265	1964	6	6	260	330	187	0	0	0	19	32766	32766	32766	32766	66	32766	9883	32766	32766	32766	32766	32766	119	66	32766
57178	3304	11232	1265	1964	6	7	250	344	202	0	1	1	15	32766	32766	32766	32766	76	32766	9885	32766	32766	32766	32766	32766	44	35	32766
57178	3304	11232	1265	1964	6	8	263	327	191	1	0	1	19	32766	32766	32766	32766	62	32766	9863	32766	32766	32766	32766	32766	86	71	32766
57178	3304	11232	1265	1964	6	9	254	303	196	0	0	0	15	32766	32766	32766	32766	60	32766	9890	32766	32766	32766	32766	32766	126	64	32766
57178	3304	11232	1265	1964	6	10	275	355	178	0	0	0	12	32766	32766	32766	32766	52	32766	9907	32766	32766	32766	32766	32766	124	85	32766
57178	3304	11232	1265	1964	6	11	267	334	216	0	0	0	28	32766	32766	32766	32766	61	32766	9890	32766	32766	32766	32766	32766	72	77	32766
57178	3304	11232	1265	1964	6	12	227	296	196	0	90	90	23	32766	32766	32766	32766	76	32766	9881	32766	32766	32766	32766	32766	56	33	32766
57178	3304	11232	1265	1964	6	13	238	296	192	85	0	85	5	32766	32766	32766	32766	77	32766	9878	32766	32766	32766	32766	32766	98	42	32766
57178	3304	11232	1265	1964	6	14	247	294	202	0	0	0	16	32766	32766	32766	32766	75	32766	9881	32766	32766	32766	32766	32766	57	47	32766
57178	3304	11232	1265	1964	6	15	230	286	186	0	32700	32700	14	32766	32766	32766	32766	72	32766	9887	32766	32766	32766	32766	32766	52	46	32766
57178	3304	11232	1265	1964	6	16	259	311	202	0	0	0	22	32766	32766	32766	32766	61	32766	9866	32766	32766	32766	32766	32766	91	75	32766
57178	3304	11232	1265	1964	6	17	260	320	197	0	0	0	19	32766	32766	32766	32766	56	32766	9873	32766	32766	32766	32766	32766	130	81	32766
57178	3304	11232	1265	1964	6	18	266	333	191	0	0	0	13	32766	32766	32766	32766	62	32766	9853	32766	32766	32766	32766	32766	113	64	32766
57178	3304	11232	1265	1964	6	19	285	355	210	0	0	0	15	32766	32766	32766	32766	49	32766	9860	32766	32766	32766	32766	32766	123	98	32766
57178	3304	11232	1265	1964	6	20	291	357	212	0	0	0	10	32766	32766	32766	32766	48	32766	9879	32766	32766	32766	32766	32766	58	66	32766
57178	3304	11232	1265	1964	6	21	289	369	214	0	0	0	14	32766	32766	32766	32766	59	32766	9857	32766	32766	32766	32766	32766	85	62	32766
57178	3304	11232	1265	1964	6	22	292	371	243	0	0	0	19	32766	32766	32766	32766	63	32766	9866	32766	32766	32766	32766	32766	100	76	32766
57178	3304	11232	1265	1964	6	23	252	294	209	8	824	832	24	32766	32766	32766	32766	79	32766	9899	32766	32766	32766	32766	32766	15	59	32766
57178	3304	11232	1265	1964	6	24	247	292	206	32700	0	32700	18	32766	32766	32766	32766	80	32766	9908	32766	32766	32766	32766	32766	105	54	32766
57178	3304	11232	1265	1964	6	25	234	267	208	32700	32700	32700	30	32766	32766	32766	32766	78	32766	9944	32766	32766	32766	32766	32766	34	42	32766
57178	3304	11232	1265	1964	6	26	243	294	188	0	0	0	17	32766	32766	32766	32766	65	32766	9947	32766	32766	32766	32766	32766	132	68	32766
57178	3304	11232	1265	1964	6	27	240	272	202	32700	1	1	13	32766	32766	32766	32766	66	32766	9937	32766	32766	32766	32766	32766	22	31	32766
57178	3304	11232	1265	1964	6	28	262	318	193	32700	0	32700	12	32766	32766	32766	32766	59	32766	9916	32766	32766	32766	32766	32766	121	70	32766
57178	3304	11232	1265	1964	6	29	274	337	208	0	0	0	11	32766	32766	32766	32766	59	32766	9895	32766	32766	32766	32766	32766	130	71	32766
57178	3304	11232	1265	1964	6	30	287	344	218	0	0	0	12	32766	32766	32766	32766	58	32766	9883	32766	32766	32766	32766	32766	117	85	32766
57178	3304	11232	1265	1964	7	1	280	328	244	32700	32700	32700	10	32766	32766	32766	32766	67	32766	9862	32766	32766	32766	32766	32766	38	53	32766
57178	3304	11232	1265	1964	7	2	278	338	224	2	0	2	18	32766	32766	32766	32766	69	32766	9849	32766	32766	32766	32766	32766	125	61	32766
57178	3304	11232	1265	1964	7	3	239	301	211	0	147	147	15	32766	32766	32766	32766	89	32766	9867	32766	32766	32766	32766	32766	0	6	32766
57178	3304	11232	1265	1964	7	4	232	267	197	270	69	339	13	32766	32766	32766	32766	87	32766	9895	32766	32766	32766	32766	32766	0	58	32766
57178	3304	11232	1265	1964	7	5	240	288	195	61	32700	61	13	32766	32766	32766	32766	85	32766	9894	32766	32766	32766	32766	32766	92	42	32766
57178	3304	11232	1265	1964	7	6	212	251	183	78	649	727	13	32766	32766	32766	32766	96	32766	9868	32766	32766	32766	32766	32766	0	32766	32766
57178	3304	11232	1265	1964	7	7	242	302	179	3	0	3	10	32766	32766	32766	32766	82	32766	9871	32766	32766	32766	32766	32766	135	50	32766
57178	3304	11232	1265	1964	7	8	252	306	204	0	0	0	13	32766	32766	32766	32766	83	32766	9882	32766	32766	32766	32766	32766	93	47	32766
57178	3304	11232	1265	1964	7	9	251	284	219	32700	10	10	10	32766	32766	32766	32766	87	32766	9857	32766	32766	32766	32766	32766	13	21	32766
57178	3304	11232	1265	1964	7	10	257	302	227	8	32700	8	18	32766	32766	32766	32766	90	32766	9825	32766	32766	32766	32766	32766	80	39	32766
57178	3304	11232	1265	1964	7	11	249	276	230	32700	2	2	28	32766	32766	32766	32766	87	32766	9841	32766	32766	32766	32766	32766	20	27	32766
57178	3304	11232	1265	1964	7	12	235	254	220	32700	32700	32700	28	32766	32766	32766	32766	89	32766	9883	32766	32766	32766	32766	32766	0	26	32766
57178	3304	11232	1265	1964	7	13	243	279	208	0	0	0	25	32766	32766	32766	32766	73	32766	9940	32766	32766	32766	32766	32766	91	59	32766
57178	3304	11232	1265	1964	7	14	252	304	189	0	0	0	18	32766	32766	32766	32766	69	32766	9941	32766	32766	32766	32766	32766	110	58	32766
57178	3304	11232	1265	1964	7	15	253	277	226	32700	14	14	18	32766	32766	32766	32766	81	32766	9914	32766	32766	32766	32766	32766	16	26	32766
57178	3304	11232	1265	1964	7	16	223	254	203	1154	212	1366	23	32766	32766	32766	32766	95	32766	9868	32766	32766	32766	32766	32766	0	45	32766
57178	3304	11232	1265	1964	7	17	244	288	200	32700	0	32700	8	32766	32766	32766	32766	78	32766	9880	32766	32766	32766	32766	32766	89	45	32766
57178	3304	11232	1265	1964	7	18	255	303	204	0	0	0	13	32766	32766	32766	32766	79	32766	9878	32766	32766	32766	32766	32766	96	40	32766
57178	3304	11232	1265	1964	7	19	220	274	197	280	47	327	23	32766	32766	32766	32766	95	32766	9880	32766	32766	32766	32766	32766	0	27	32766
57178	3304	11232	1265	1964	7	20	233	274	200	102	1	103	3	32766	32766	32766	32766	92	32766	9867	32766	32766	32766	32766	32766	10	14	32766
57178	3304	11232	1265	1964	7	21	245	264	228	1	39	40	3	32766	32766	32766	32766	93	32766	9857	32766	32766	32766	32766	32766	16	6	32766
57178	3304	11232	1265	1964	7	22	258	306	213	0	0	0	8	32766	32766	32766	32766	88	32766	9837	32766	32766	32766	32766	32766	64	29	32766
57178	3304	11232	1265	1964	7	23	264	314	220	0	29	29	13	32766	32766	32766	32766	86	32766	9846	32766	32766	32766	32766	32766	67	38	32766
57178	3304	11232	1265	1964	7	24	263	308	214	0	32700	32700	10	32766	32766	32766	32766	85	32766	9874	32766	32766	32766	32766	32766	91	42	32766
57178	3304	11232	1265	1964	7	25	273	322	230	0	0	0	8	32766	32766	32766	32766	82	32766	9868	32766	32766	32766	32766	32766	83	42	32766
57178	3304	11232	1265	1964	7	26	261	300	213	0	523	523	10	32766	32766	32766	32766	89	32766	9854	32766	32766	32766	32766	32766	0	54	32766
57178	3304	11232	1265	1964	7	27	268	316	215	189	0	189	10	32766	32766	32766	32766	82	32766	9838	32766	32766	32766	32766	32766	46	38	32766
57178	3304	11232	1265	1964	7	28	269	312	241	0	32700	32700	5	32766	32766	32766	32766	83	32766	9882	32766	32766	32766	32766	32766	0	26	32766
57178	3304	11232	1265	1964	7	29	250	279	234	32	19	51	20	32766	32766	32766	32766	89	32766	9915	32766	32766	32766	32766	32766	0	27	32766
57178	3304	11232	1265	1964	7	30	252	290	208	0	0	0	13	32766	32766	32766	32766	73	32766	9925	32766	32766	32766	32766	32766	91	54	32766
57178	3304	11232	1265	1964	7	31	231	264	195	0	0	0	25	32766	32766	32766	32766	80	32766	9956	32766	32766	32766	32766	32766	91	42	32766
57178	3304	11232	1265	1964	8	1	216	241	202	83	53	136	18	32766	32766	32766	32766	91	32766	9983	32766	32766	32766	32766	32766	0	7	32766
57178	3304	11232	1265	1964	8	2	219	251	199	32700	32	32	15	32766	32766	32766	32766	87	32766	9971	32766	32766	32766	32766	32766	10	18	32766
57178	3304	11232	1265	1964	8	3	230	272	190	182	32700	182	18	32766	32766	32766	32766	89	32766	9917	32766	32766	32766	32766	32766	3	11	32766
57178	3304	11232	1265	1964	8	4	264	307	230	3	32700	3	8	32766	32766	32766	32766	85	32766	9881	32766	32766	32766	32766	32766	89	38	32766
57178	3304	11232	1265	1964	8	5	276	325	231	0	32700	32700	3	32766	32766	32766	32766	86	32766	9893	32766	32766	32766	32766	32766	52	36	32766
57178	3304	11232	1265	1964	8	6	261	290	232	2	5	7	10	32766	32766	32766	32766	89	32766	9904	32766	32766	32766	32766	32766	0	8	32766
57178	3304	11232	1265	1964	8	7	257	288	236	49	96	145	10	32766	32766	32766	32766	93	32766	9898	32766	32766	32766	32766	32766	16	19	32766
57178	3304	11232	1265	1964	8	8	257	321	236	85	51	136	15	32766	32766	32766	32766	93	32766	9884	32766	32766	32766	32766	32766	35	26	32766
57178	3304	11232	1265	1964	8	9	266	302	230	386	133	519	8	32766	32766	32766	32766	91	32766	9843	32766	32766	32766	32766	32766	51	50	32766
57178	3304	11232	1265	1964	8	10	285	336	238	0	0	0	5	32766	32766	32766	32766	85	32766	9852	32766	32766	32766	32766	32766	82	43	32766
57178	3304	11232	1265	1964	8	11	292	335	250	32700	32700	32700	8	32766	32766	32766	32766	80	32766	9866	32766	32766	32766	32766	32766	99	46	32766
57178	3304	11232	1265	1964	8	12	299	347	253	0	0	0	15	32766	32766	32766	32766	78	32766	9854	32766	32766	32766	32766	32766	71	50	32766
57178	3304	11232	1265	1964	8	13	290	332	258	0	27	27	10	32766	32766	32766	32766	84	32766	9863	32766	32766	32766	32766	32766	53	47	32766
57178	3304	11232	1265	1964	8	14	263	307	238	244	12	256	8	32766	32766	32766	32766	91	32766	9880	32766	32766	32766	32766	32766	16	50	32766
57178	3304	11232	1265	1964	8	15	266	308	244	32700	1	1	8	32766	32766	32766	32766	89	32766	9868	32766	32766	32766	32766	32766	63	29	32766
57178	3304	11232	1265	1964	8	16	284	332	243	0	0	0	13	32766	32766	32766	32766	80	32766	9863	32766	32766	32766	32766	32766	117	55	32766
57178	3304	11232	1265	1964	8	17	283	320	251	0	0	0	20	32766	32766	32766	32766	76	32766	9864	32766	32766	32766	32766	32766	67	52	32766
57178	3304	11232	1265	1964	8	18	242	278	212	369	32700	369	25	32766	32766	32766	32766	83	32766	9876	32766	32766	32766	32766	32766	36	42	32766
57178	3304	11232	1265	1964	8	19	231	275	212	32700	27	27	13	32766	32766	32766	32766	88	32766	9878	32766	32766	32766	32766	32766	64	31	32766
57178	3304	11232	1265	1964	8	20	240	292	188	0	32700	32700	15	32766	32766	32766	32766	74	32766	9879	32766	32766	32766	32766	32766	100	50	32766
57178	3304	11232	1265	1964	8	21	243	298	197	0	0	0	5	32766	32766	32766	32766	75	32766	9907	32766	32766	32766	32766	32766	90	42	32766
57178	3304	11232	1265	1964	8	22	239	297	204	0	1	1	13	32766	32766	32766	32766	79	32766	9930	32766	32766	32766	32766	32766	68	40	32766
57178	3304	11232	1265	1964	8	23	234	289	199	21	1	22	5	32766	32766	32766	32766	84	32766	9941	32766	32766	32766	32766	32766	76	29	32766
57178	3304	11232	1265	1964	8	24	256	294	208	0	32700	32700	8	32766	32766	32766	32766	80	32766	9945	32766	32766	32766	32766	32766	69	34	32766
57178	3304	11232	1265	1964	8	25	272	316	236	32700	32700	32700	8	32766	32766	32766	32766	77	32766	9938	32766	32766	32766	32766	32766	42	37	32766
57178	3304	11232	1265	1964	8	26	238	282	216	32700	52	52	10	32766	32766	32766	32766	91	32766	9953	32766	32766	32766	32766	32766	0	6	32766
57178	3304	11232	1265	1964	8	27	249	286	218	32700	32700	32700	15	32766	32766	32766	32766	89	32766	9976	32766	32766	32766	32766	32766	47	30	32766
57178	3304	11232	1265	1964	8	28	269	310	232	0	0	0	23	32766	32766	32766	32766	78	32766	9981	32766	32766	32766	32766	32766	90	54	32766
57178	3304	11232	1265	1964	8	29	267	303	230	0	0	0	23	32766	32766	32766	32766	77	32766	9965	32766	32766	32766	32766	32766	75	50	32766
57178	3304	11232	1265	1964	8	30	244	292	210	0	0	0	20	32766	32766	32766	32766	85	32766	9975	32766	32766	32766	32766	32766	54	38	32766
57178	3304	11232	1265	1964	8	31	265	326	217	11	0	11	5	32766	32766	32766	32766	84	32766	9948	32766	32766	32766	32766	32766	81	41	32766
57178	3304	11232	1265	1964	9	1	288	344	249	0	0	0	20	32766	32766	32766	32766	82	32766	9915	32766	32766	32766	32766	32766	110	51	32766
57178	3304	11232	1265	1964	9	2	237	289	214	33	32700	33	34	32766	32766	32766	32766	88	32766	9923	32766	32766	32766	32766	32766	13	28	32766
57178	3304	11232	1265	1964	9	3	230	262	215	92	32700	92	30	32766	32766	32766	32766	90	32766	9915	32766	32766	32766	32766	32766	16	24	32766
57178	3304	11232	1265	1964	9	4	225	270	196	32700	32700	32700	13	32766	32766	32766	32766	87	32766	9931	32766	32766	32766	32766	32766	9	20	32766
57178	3304	11232	1265	1964	9	5	251	318	210	17	0	17	17	32766	32766	32766	32766	83	32766	9935	32766	32766	32766	32766	32766	39	34	32766
57178	3304	11232	1265	1964	9	6	257	324	212	32001	0	32001	14	32766	32766	32766	32766	76	32766	9932	32766	32766	32766	32766	32766	83	55	32766
57178	3304	11232	1265	1964	9	7	240	279	196	0	0	0	24	32766	32766	32766	32766	66	32766	9971	32766	32766	32766	32766	32766	115	61	32766
57178	3304	11232	1265	1964	9	8	247	304	201	0	0	0	13	32766	32766	32766	32766	61	32766	9957	32766	32766	32766	32766	32766	77	52	32766
57178	3304	11232	1265	1964	9	9	252	294	204	0	0	0	6	32766	32766	32766	32766	68	32766	9951	32766	32766	32766	32766	32766	13	36	32766
57178	3304	11232	1265	1964	9	10	258	318	206	0	0	0	12	32766	32766	32766	32766	69	32766	9948	32766	32766	32766	32766	32766	101	58	32766
57178	3304	11232	1265	1964	9	11	227	263	202	46	18	64	28	32766	32766	32766	32766	78	32766	9974	32766	32766	32766	32766	32766	25	23	32766
57178	3304	11232	1265	1964	9	12	237	289	204	32700	0	32700	17	32766	32766	32766	32766	67	32766	9958	32766	32766	32766	32766	32766	79	49	32766
57178	3304	11232	1265	1964	9	13	236	302	172	0	0	0	12	32766	32766	32766	32766	62	32766	9942	32766	32766	32766	32766	32766	113	54	32766
57178	3304	11232	1265	1964	9	14	242	314	173	0	0	0	5	32766	32766	32766	32766	62	32766	9933	32766	32766	32766	32766	32766	114	58	32766
57178	3304	11232	1265	1964	9	15	251	324	177	0	0	0	11	32766	32766	32766	32766	53	32766	9932	32766	32766	32766	32766	32766	114	62	32766
57178	3304	11232	1265	1964	9	16	251	323	198	0	0	0	18	32766	32766	32766	32766	54	32766	9927	32766	32766	32766	32766	32766	78	62	32766
57178	3304	11232	1265	1964	9	17	225	271	192	32700	0	32700	21	32766	32766	32766	32766	44	32766	10005	32766	32766	32766	32766	32766	15	70	32766
57178	3304	11232	1265	1964	9	18	225	276	186	0	0	0	14	32766	32766	32766	32766	48	32766	10012	32766	32766	32766	32766	32766	36	66	32766
57178	3304	11232	1265	1964	9	19	231	297	182	0	0	0	18	32766	32766	32766	32766	57	32766	10016	32766	32766	32766	32766	32766	79	69	32766
57178	3304	11232	1265	1964	9	20	234	289	176	0	32700	32700	8	32766	32766	32766	32766	59	32766	10005	32766	32766	32766	32766	32766	27	52	32766
57178	3304	11232	1265	1964	9	21	222	263	200	0	32700	32700	18	32766	32766	32766	32766	61	32766	10011	32766	32766	32766	32766	32766	0	47	32766
57178	3304	11232	1265	1964	9	22	205	266	132	0	0	0	6	32766	32766	32766	32766	74	32766	10008	32766	32766	32766	32766	32766	25	30	32766
57178	3304	11232	1265	1964	9	23	223	277	178	16	0	16	13	32766	32766	32766	32766	67	32766	10023	32766	32766	32766	32766	32766	67	49	32766
57178	3304	11232	1265	1964	9	24	194	239	174	1	8	9	15	32766	32766	32766	32766	72	32766	10012	32766	32766	32766	32766	32766	47	43	32766
57178	3304	11232	1265	1964	9	25	176	249	106	0	0	0	6	32766	32766	32766	32766	70	32766	10005	32766	32766	32766	32766	32766	113	56	32766
57178	3304	11232	1265	1964	9	26	182	247	120	0	0	0	12	32766	32766	32766	32766	67	32766	9997	32766	32766	32766	32766	32766	57	48	32766
57178	3304	11232	1265	1964	9	27	203	280	142	0	0	0	12	32766	32766	32766	32766	59	32766	10015	32766	32766	32766	32766	32766	109	73	32766
57178	3304	11232	1265	1964	9	28	199	275	117	0	0	0	12	32766	32766	32766	32766	49	32766	10022	32766	32766	32766	32766	32766	106	74	32766
57178	3304	11232	1265	1964	9	29	211	272	163	0	0	0	15	32766	32766	32766	32766	46	32766	9977	32766	32766	32766	32766	32766	87	76	32766
57178	3304	11232	1265	1964	9	30	193	256	126	0	32700	32700	8	32766	32766	32766	32766	62	32766	9971	32766	32766	32766	32766	32766	54	50	32766
57178	3304	11232	1251	1964	10	1	188	225	175	32700	50	50	7	32766	32766	32766	32766	80	32766	9982	32766	32766	32766	32766	186	0	19	32766
57178	3304	11232	1251	1964	10	2	198	264	150	0	3	3	3	32766	32766	32766	32766	82	32766	9995	32766	32766	32766	32766	158	61	23	32766
57178	3304	11232	1251	1964	10	3	123	210	82	27	137	164	19	32766	32766	32766	32766	83	32766	10078	32766	32766	32766	32766	104	0	9	32766
57178	3304	11232	1251	1964	10	4	102	118	80	73	33	106	20	32766	32766	32766	32766	95	32766	10016	32766	32766	32766	32766	102	0	1	32766
57178	3304	11232	1251	1964	10	5	118	130	106	40	2	42	32	32766	32766	32766	32766	93	32766	9996	32766	32766	32766	32766	114	0	7	32766
57178	3304	11232	1251	1964	10	6	125	139	112	1	65	66	36	32766	32766	32766	32766	88	32766	10065	32766	32766	32766	32766	114	0	6	32766
57178	3304	11232	1251	1964	10	7	114	132	98	29	4	33	27	32766	32766	32766	32766	89	32766	10117	32766	32766	32766	32766	104	0	9	32766
57178	3304	11232	1251	1964	10	8	124	152	101	3	19	22	7	32766	32766	32766	32766	93	32766	10109	32766	32766	32766	32766	108	0	7	32766
57178	3304	11232	1251	1964	10	9	135	164	114	35	1	36	10	32766	32766	32766	32766	84	32766	10129	32766	32766	32766	32766	121	7	14	32766
57178	3304	11232	1251	1964	10	10	133	193	70	0	0	0	5	32766	32766	32766	32766	81	32766	10134	32766	32766	32766	32766	87	105	39	32766
57178	3304	11232	1251	1964	10	11	140	210	72	0	0	0	2	32766	32766	32766	32766	82	32766	10136	32766	32766	32766	32766	92	96	29	32766
57178	3304	11232	1251	1964	10	12	149	224	103	0	0	0	4	32766	32766	32766	32766	80	32766	10128	32766	32766	32766	32766	113	93	32	32766
57178	3304	11232	1251	1964	10	13	143	213	89	0	0	0	12	32766	32766	32766	32766	73	32766	10089	32766	32766	32766	32766	102	96	41	32766
57178	3304	11232	1251	1964	10	14	163	240	98	0	0	0	5	32766	32766	32766	32766	76	32766	10042	32766	32766	32766	32766	110	90	37	32766
57178	3304	11232	1251	1964	10	15	168	254	92	0	0	0	8	32766	32766	32766	32766	72	32766	10049	32766	32766	32766	32766	102	101	43	32766
57178	3304	11232	1251	1964	10	16	170	225	118	0	0	0	11	32766	32766	32766	32766	73	32766	10054	32766	32766	32766	32766	117	47	34	32766
57178	3304	11232	1251	1964	10	17	167	228	111	0	0	0	9	32766	32766	32766	32766	72	32766	10050	32766	32766	32766	32766	111	72	32	32766
57178	3304	11232	1251	1964	10	18	159	238	108	0	0	0	3	32766	32766	32766	32766	70	32766	10051	32766	32766	32766	32766	104	89	31	32766
57178	3304	11232	1251	1964	10	19	152	245	82	0	0	0	3	32766	32766	32766	32766	70	32766	10054	32766	32766	32766	32766	92	97	40	32766
57178	3304	11232	1251	1964	10	20	162	250	82	0	0	0	5	32766	32766	32766	32766	64	32766	10073	32766	32766	32766	32766	92	102	43	32766
57178	3304	11232	1251	1964	10	21	152	227	91	0	0	0	2	32766	32766	32766	32766	67	32766	10086	32766	32766	32766	32766	93	75	31	32766
57178	3304	11232	1251	1964	10	22	157	237	89	0	0	0	7	32766	32766	32766	32766	70	32766	10081	32766	32766	32766	32766	96	83	41	32766
57178	3304	11232	1251	1964	10	23	151	244	80	0	0	0	3	32766	32766	32766	32766	71	32766	10061	32766	32766	32766	32766	92	91	36	32766
57178	3304	11232	1251	1964	10	24	155	262	81	0	0	0	5	32766	32766	32766	32766	69	32766	10028	32766	32766	32766	32766	84	99	50	32766
57178	3304	11232	1251	1964	10	25	158	258	74	0	0	0	7	32766	32766	32766	32766	61	32766	10017	32766	32766	32766	32766	78	99	51	32766
57178	3304	11232	1251	1964	10	26	154	250	71	0	0	0	2	32766	32766	32766	32766	55	32766	10033	32766	32766	32766	32766	75	97	45	32766
57178	3304	11232	1251	1964	10	27	160	220	108	0	0	0	7	32766	32766	32766	32766	65	32766	10035	32766	32766	32766	32766	108	0	30	32766
57178	3304	11232	1251	1964	10	28	148	172	124	0	4	4	9	32766	32766	32766	32766	79	32766	10046	32766	32766	32766	32766	132	0	10	32766
57178	3304	11232	1251	1964	10	29	149	214	114	8	0	8	9	32766	32766	32766	32766	84	32766	10016	32766	32766	32766	32766	121	49	21	32766
57178	3304	11232	1251	1964	10	30	126	220	44	0	0	0	1	32766	32766	32766	32766	75	32766	10032	32766	32766	32766	32766	61	97	34	32766
57178	3304	11232	1251	1964	10	31	139	237	43	0	0	0	3	32766	32766	32766	32766	67	32766	10019	32766	32766	32766	32766	53	62	36	32766
57178	3304	11232	1251	1964	11	1	137	213	65	0	0	0	30	32766	32766	32766	32766	51	32766	10059	32766	32766	32766	32766	64	95	66	32766
57178	3304	11232	1251	1964	11	2	135	218	44	0	0	0	5	32766	32766	32766	32766	53	32766	10060	32766	32766	32766	32766	51	83	39	32766
57178	3304	11232	1251	1964	11	3	151	242	68	0	0	0	20	32766	32766	32766	32766	59	32766	10050	32766	32766	32766	32766	68	67	34	32766
57178	3304	11232	1251	1964	11	4	168	230	114	0	0	0	53	32766	32766	32766	32766	46	32766	10074	32766	32766	32766	32766	99	96	81	32766
57178	3304	11232	1251	1964	11	5	159	216	108	0	0	0	45	32766	32766	32766	32766	54	32766	10088	32766	32766	32766	32766	93	52	57	32766
57178	3304	11232	1251	1964	11	6	156	222	101	0	0	0	35	32766	32766	32766	32766	47	32766	10079	32766	32766	32766	32766	89	104	59	32766
57178	3304	11232	1251	1964	11	7	164	242	108	0	0	0	23	32766	32766	32766	32766	53	32766	10051	32766	32766	32766	32766	102	98	48	32766
57178	3304	11232	1251	1964	11	8	175	246	112	32700	0	32700	5	32766	32766	32766	32766	61	32766	10030	32766	32766	32766	32766	120	72	32	32766
57178	3304	11232	1251	1964	11	9	175	258	114	0	0	0	5	32766	32766	32766	32766	58	32766	10030	32766	32766	32766	32766	112	98	41	32766
57178	3304	11232	1251	1964	11	10	152	256	55	0	0	0	15	32766	32766	32766	32766	50	32766	10032	32766	32766	32766	32766	74	99	44	32766
57178	3304	11232	1251	1964	11	11	149	238	32766	0	0	0	18	32766	32766	32766	32766	42	32766	10037	32766	32766	32766	32766	60	98	60	32766
57178	3304	11232	1251	1964	11	12	141	242	44	0	0	0	3	32766	32766	32766	32766	54	32766	9981	32766	32766	32766	32766	37	98	45	32766
57178	3304	11232	1251	1964	11	13	141	198	97	0	0	0	43	32766	32766	32766	32766	62	32766	10037	32766	32766	32766	32766	96	39	41	32766
57178	3304	11232	1251	1964	11	14	103	146	42	0	0	0	40	32766	32766	32766	32766	68	32766	10114	32766	32766	32766	32766	45	71	36	32766
57178	3304	11232	1251	1964	11	15	105	122	82	5	0	5	8	32766	32766	32766	32766	77	32766	10114	32766	32766	32766	32766	95	0	11	32766
57178	3304	11232	1251	1964	11	16	88	134	58	0	0	0	30	32766	32766	32766	32766	66	32766	10149	32766	32766	32766	32766	60	30	36	32766
57178	3304	11232	1251	1964	11	17	63	156	-25	0	0	0	18	32766	32766	32766	32766	52	32766	10141	32766	32766	32766	32766	-10	96	30	32766
57178	3304	11232	1251	1964	11	18	92	179	-3	0	0	0	20	32766	32766	32766	32766	47	32766	10110	32766	32766	32766	32766	11	66	36	32766
57178	3304	11232	1251	1964	11	19	69	174	-18	0	0	0	8	32766	32766	32766	32766	54	32766	10084	32766	32766	32766	32766	-12	94	31	32766
57178	3304	11232	1251	1964	11	20	105	189	34	0	0	0	15	32766	32766	32766	32766	68	32766	10033	32766	32766	32766	32766	22	88	31	32766
57178	3304	11232	1251	1964	11	21	112	182	52	0	0	0	10	32766	32766	32766	32766	71	32766	10009	32766	32766	32766	32766	43	44	18	32766
57178	3304	11232	1251	1964	11	22	112	202	30	0	0	0	10	32766	32766	32766	32766	71	32766	9998	32766	32766	32766	32766	43	90	23	32766
57178	3304	11232	1251	1964	11	23	131	196	56	0	0	0	20	32766	32766	32766	32766	64	32766	10029	32766	32766	32766	32766	51	28	26	32766
57178	3304	11232	1251	1964	11	24	74	154	24	20	48	30068	78	32766	32766	32766	32766	77	32766	10131	32766	32766	32766	32766	36	0	15	32766
57178	3304	11232	1251	1964	11	25	9	38	-16	113	136	249	70	32766	32766	32766	32766	94	32766	10115	32766	32766	32766	32766	0	0	12	32766
57178	3304	11232	1251	1964	11	26	7	22	-18	181	5	186	40	32766	32766	32766	32766	95	32766	10090	32766	32766	32766	32766	-7	0	2	32766
57178	3304	11232	1251	1964	11	27	8	19	-28	32700	4	4	35	32766	32766	32766	32766	93	32766	10100	32766	32766	32766	32766	-17	0	1	32766
57178	3304	11232	1251	1964	11	28	39	62	6	121	3	124	58	32766	32766	32766	32766	89	32766	10102	32766	32766	32766	32766	15	0	6	32766
57178	3304	11232	1251	1964	11	29	47	64	28	32700	32700	32700	33	32766	32766	32766	32766	87	32766	10134	32766	32766	32766	32766	35	0	5	32766
57178	3304	11232	1251	1964	11	30	31	45	12	12	31	30043	35	32766	32766	32766	32766	94	32766	10122	32766	32766	32766	32766	16	0	3	32766
57178	3304	11232	1251	1964	12	1	29	50	8	4	0	4	18	32766	32766	32766	32766	74	32766	10204	32766	32766	32766	32766	32766	3	9	32766
57178	3304	11232	1251	1964	12	2	-3	18	-18	0	32700	32700	38	32766	32766	32766	32766	65	32766	10252	32766	32766	32766	32766	32766	0	17	32766
57178	3304	11232	1251	1964	12	3	-13	-3	-34	0	32700	32700	18	32766	32766	32766	32766	73	32766	10233	32766	32766	32766	32766	32766	0	5	32766
57178	3304	11232	1251	1964	12	4	-16	-3	-35	31003	31027	31030	30	32766	32766	32766	32766	86	32766	10196	32766	32766	32766	32766	32766	11	0	32766
57178	3304	11232	1251	1964	12	5	-37	-14	-63	0	16	16	30	32766	32766	32766	32766	92	32766	10175	32766	32766	32766	32766	32766	0	3	32766
57178	3304	11232	1251	1964	12	6	-17	-3	-36	15	9	24	30	32766	32766	32766	32766	91	32766	10145	32766	32766	32766	32766	32766	0	0	32766
57178	3304	11232	1251	1964	12	7	-9	2	-23	6	8	14	13	32766	32766	32766	32766	96	32766	10162	32766	32766	32766	32766	32766	0	1	32766
57178	3304	11232	1251	1964	12	8	5	18	-14	31006	31001	31007	13	32766	32766	32766	32766	84	32766	10215	32766	32766	32766	32766	32766	9	2	32766
57178	3304	11232	1251	1964	12	9	-5	24	-34	0	0	0	10	32766	32766	32766	32766	76	32766	10221	32766	32766	32766	32766	32766	87	10	32766
57178	3304	11232	1251	1964	12	10	-16	8	-50	0	0	0	20	32766	32766	32766	32766	74	32766	10224	32766	32766	32766	32766	32766	12	5	32766
57178	3304	11232	1251	1964	12	11	-3	48	-52	0	0	0	18	32766	32766	32766	32766	75	32766	10205	32766	32766	32766	32766	32766	86	6	32766
57178	3304	11232	1251	1964	12	12	-7	40	-56	0	0	0	8	32766	32766	32766	32766	83	32766	10165	32766	32766	32766	32766	32766	83	4	32766
57178	3304	11232	1251	1964	12	13	0	50	-30	32001	0	32001	15	32766	32766	32766	32766	90	32766	10145	32766	32766	32766	32766	32766	27	4	32766
57178	3304	11232	1251	1964	12	14	6	50	-32	0	0	0	8	32766	32766	32766	32766	77	32766	10227	32766	32766	32766	32766	32766	83	9	32766
57178	3304	11232	1251	1964	12	15	8	78	-33	0	0	0	20	32766	32766	32766	32766	83	32766	10160	32766	32766	32766	32766	32766	88	7	32766
57178	3304	11232	1251	1964	12	16	18	69	-26	0	0	0	8	32766	32766	32766	32766	87	32766	10110	32766	32766	32766	32766	32766	37	5	32766
57178	3304	11232	1251	1964	12	17	18	71	-18	0	0	0	35	32766	32766	32766	32766	87	32766	10092	32766	32766	32766	32766	32766	62	7	32766
57178	3304	11232	1251	1964	12	18	30	107	-22	0	0	0	5	32766	32766	32766	32766	78	32766	10114	32766	32766	32766	32766	32766	59	9	32766
57178	3304	11232	1251	1964	12	19	27	102	-32	0	0	0	20	32766	32766	32766	32766	79	32766	10099	32766	32766	32766	32766	32766	62	12	32766
57178	3304	11232	1251	1964	12	20	40	103	-17	0	0	0	5	32766	32766	32766	32766	83	32766	10059	32766	32766	32766	32766	32766	53	10	32766
57178	3304	11232	1251	1964	12	21	55	124	-20	0	0	0	25	32766	32766	32766	32766	79	32766	10032	32766	32766	32766	32766	32766	86	17	32766
57178	3304	11232	1251	1964	12	22	15	78	-10	0	0	0	70	32766	32766	32766	32766	90	32766	10072	32766	32766	32766	32766	32766	0	7	32766
57178	3304	11232	1251	1964	12	23	14	20	-4	32700	32700	32700	55	32766	32766	32766	32766	88	32766	10126	32766	32766	32766	32766	32766	0	4	32766
57178	3304	11232	1251	1964	12	24	-5	12	-24	32700	31064	31064	80	32766	32766	32766	32766	86	32766	10164	32766	32766	32766	32766	32766	0	9	32766
57178	3304	11232	1251	1964	12	25	-28	-13	-44	82	18	100	100	32766	32766	32766	32766	85	32766	10193	32766	32766	32766	32766	32766	0	0	32766
57178	3304	11232	1251	1964	12	26	-56	-34	-72	32700	9	9	68	32766	32766	32766	32766	80	32766	10197	32766	32766	32766	32766	32766	0	4	32766
57178	3304	11232	1251	1964	12	27	-65	-51	-90	26	5	31	88	32766	32766	32766	32766	80	32766	10193	32766	32766	32766	32766	32766	0	1	32766
57178	3304	11232	1251	1964	12	28	-55	-42	-72	31001	31037	31038	40	32766	32766	32766	32766	77	32766	10195	32766	32766	32766	32766	32766	0	0	32766
57178	3304	11232	1251	1964	12	29	-73	-60	-93	31015	31010	31025	65	32766	32766	32766	32766	72	32766	10235	32766	32766	32766	32766	32766	0	1	32766
57178	3304	11232	1251	1964	12	30	-76	-66	-92	31003	31014	31017	13	32766	32766	32766	32766	74	32766	10247	32766	32766	32766	32766	32766	0	0	32766
57178	3304	11232	1251	1964	12	31	-68	-61	-87	31007	31007	31014	48	32766	32766	32766	32766	79	32766	10231	32766	32766	32766	32766	32766	0	2	32766
57178	3304	11232	1251	1965	1	1	-65	-46	-88	31054	32700	31054	30	32766	32766	32766	32766	81	32766	10235	32766	32766	32766	32766	32766	0	51	32766
57178	3304	11232	1251	1965	1	2	-75	-41	-114	32700	0	32700	20	32766	32766	32766	32766	76	32766	10224	32766	32766	32766	32766	32766	29	5	32766
57178	3304	11232	1251	1965	1	3	-65	-53	-103	32700	31004	31004	38	32766	32766	32766	32766	73	32766	10218	32766	32766	32766	32766	32766	0	4	32766
57178	3304	11232	1251	1965	1	4	-89	-34	-140	32700	0	32700	15	32766	32766	32766	32766	79	32766	10232	32766	32766	32766	32766	32766	65	6	32766
57178	3304	11232	1251	1965	1	5	-129	-30	-197	0	0	0	13	32766	32766	32766	32766	88	32766	10252	32766	32766	32766	32766	32766	63	4	32766
57178	3304	11232	1251	1965	1	6	-112	-22	-178	0	0	0	10	32766	32766	32766	32766	79	32766	10234	32766	32766	32766	32766	32766	86	4	32766
57178	3304	11232	1251	1965	1	7	-79	-42	-148	0	0	0	30	32766	32766	32766	32766	81	32766	10220	32766	32766	32766	32766	32766	6	4	32766
57178	3304	11232	1251	1965	1	8	-66	-36	-114	0	31001	31001	20	32766	32766	32766	32766	72	32766	10258	32766	32766	32766	32766	32766	0	4	32766
57178	3304	11232	1251	1965	1	9	-130	-26	-200	0	0	0	10	32766	32766	32766	32766	85	32766	10276	32766	32766	32766	32766	32766	83	4	32766
57178	3304	11232	1251	1965	1	10	-136	-29	-211	0	0	0	10	32766	32766	32766	32766	74	32766	10269	32766	32766	32766	32766	32766	92	6	32766
57178	3304	11232	1251	1965	1	11	-126	-26	-212	0	0	0	15	32766	32766	32766	32766	80	32766	10210	32766	32766	32766	32766	32766	78	5	32766
57178	3304	11232	1251	1965	1	12	-98	-11	-179	0	0	0	13	32766	32766	32766	32766	84	32766	10183	32766	32766	32766	32766	32766	76	4	32766
57178	3304	11232	1251	1965	1	13	-27	11	-83	0	0	0	15	32766	32766	32766	32766	84	32766	10205	32766	32766	32766	32766	32766	0	3	32766
57178	3304	11232	1251	1965	1	14	-64	18	-145	0	0	0	0	32766	32766	32766	32766	76	32766	10214	32766	32766	32766	32766	32766	69	3	32766
57178	3304	11232	1251	1965	1	15	-46	23	-110	0	0	0	33	32766	32766	32766	32766	70	32766	10267	32766	32766	32766	32766	32766	88	13	32766
57178	3304	11232	1251	1965	1	16	-67	4	-165	0	0	0	30	32766	32766	32766	32766	73	32766	10214	32766	32766	32766	32766	32766	95	10	32766
57178	3304	11232	1251	1965	1	17	-62	0	-138	0	0	0	23	32766	32766	32766	32766	85	32766	10182	32766	32766	32766	32766	32766	93	4	32766
57178	3304	11232	1251	1965	1	18	-34	28	-98	0	0	0	10	32766	32766	32766	32766	83	32766	10168	32766	32766	32766	32766	32766	79	6	32766
57178	3304	11232	1251	1965	1	19	-13	76	-87	0	0	0	18	32766	32766	32766	32766	79	32766	10125	32766	32766	32766	32766	32766	60	4	32766
57178	3304	11232	1251	1965	1	20	1	76	-50	0	0	0	18	32766	32766	32766	32766	78	32766	10154	32766	32766	32766	32766	32766	93	10	32766
57178	3304	11232	1251	1965	1	21	7	76	-47	0	0	0	23	32766	32766	32766	32766	84	32766	10113	32766	32766	32766	32766	32766	93	8	32766
57178	3304	11232	1251	1965	1	22	19	84	-36	0	0	0	8	32766	32766	32766	32766	84	32766	10103	32766	32766	32766	32766	32766	88	8	32766
57178	3304	11232	1251	1965	1	23	36	90	-18	0	0	0	10	32766	32766	32766	32766	81	32766	10087	32766	32766	32766	32766	32766	58	8	32766
57178	3304	11232	1251	1965	1	24	51	66	26	0	4	4	5	32766	32766	32766	32766	84	32766	10069	32766	32766	32766	32766	32766	0	0	32766
57178	3304	11232	1251	1965	1	25	47	92	15	14	0	14	20	32766	32766	32766	32766	86	32766	10089	32766	32766	32766	32766	32766	57	11	32766
57178	3304	11232	1251	1965	1	26	28	60	-2	0	0	0	43	32766	32766	32766	32766	72	32766	10147	32766	32766	32766	32766	32766	55	21	32766
57178	3304	11232	1251	1965	1	27	33	79	-10	0	0	0	18	32766	32766	32766	32766	73	32766	10108	32766	32766	32766	32766	32766	70	13	32766
57178	3304	11232	1251	1965	1	28	52	126	-13	0	0	0	18	32766	32766	32766	32766	78	32766	10057	32766	32766	32766	32766	32766	92	18	32766
57178	3304	11232	1251	1965	1	29	45	110	-15	32001	0	32001	30	32766	32766	32766	32766	89	32766	10025	32766	32766	32766	32766	32766	57	11	32766
57178	3304	11232	1251	1965	1	30	53	99	6	0	0	0	23	32766	32766	32766	32766	65	32766	10079	32766	32766	32766	32766	32766	79	21	32766
57178	3304	11232	1251	1965	1	31	42	130	-17	0	0	0	25	32766	32766	32766	32766	72	32766	10027	32766	32766	32766	32766	32766	92	19	32766
57178	3304	11232	1251	1965	2	1	52	136	-22	0	0	0	10	32766	32766	32766	32766	79	32766	9980	32766	32766	32766	32766	32766	92	17	32766
57178	3304	11232	1251	1965	2	2	69	153	3	0	0	0	35	32766	32766	32766	32766	68	32766	10015	32766	32766	32766	32766	32766	68	32	32766
57178	3304	11232	1251	1965	2	3	57	132	-14	0	0	0	25	32766	32766	32766	32766	63	32766	10022	32766	32766	32766	32766	32766	90	35	32766
57178	3304	11232	1251	1965	2	4	53	120	-17	0	0	0	10	32766	32766	32766	32766	77	32766	9974	32766	32766	32766	32766	32766	35	13	32766
57178	3304	11232	1251	1965	2	5	46	97	20	0	32700	32700	83	32766	32766	32766	32766	77	32766	10005	32766	32766	32766	32766	32766	0	18	32766
57178	3304	11232	1251	1965	2	6	30	46	2	4	31009	13	68	32766	32766	32766	32766	83	32766	10035	32766	32766	32766	32766	32766	0	10	32766
57178	3304	11232	1251	1965	2	7	43	70	-1	0	0	0	18	32766	32766	32766	32766	84	32766	10031	32766	32766	32766	32766	32766	0	9	32766
57178	3304	11232	1251	1965	2	8	53	74	14	0	0	0	13	32766	32766	32766	32766	84	32766	10011	32766	32766	32766	32766	32766	0	8	32766
57178	3304	11232	1251	1965	2	9	40	82	-16	0	14	14	20	32766	32766	32766	32766	88	32766	10009	32766	32766	32766	32766	32766	0	3	32766
57178	3304	11232	1251	1965	2	10	30	64	-13	32700	32700	32700	78	32766	32766	32766	32766	83	32766	10123	32766	32766	32766	32766	32766	0	14	32766
57178	3304	11232	1251	1965	2	11	-9	16	-38	32700	0	32700	48	32766	32766	32766	32766	66	32766	10205	32766	32766	32766	32766	32766	32	19	32766
57178	3304	11232	1251	1965	2	12	-23	-1	-45	31080	31005	31085	5	32766	32766	32766	32766	87	32766	10139	32766	32766	32766	32766	32766	22	17	32766
57178	3304	11232	1251	1965	2	13	-17	56	-71	0	32001	32001	23	32766	32766	32766	32766	89	32766	10091	32766	32766	32766	32766	32766	28	7	32766
57178	3304	11232	1251	1965	2	14	53	148	-14	0	0	0	38	32766	32766	32766	32766	76	32766	10038	32766	32766	32766	32766	32766	98	23	32766
57178	3304	11232	1251	1965	2	15	63	150	-14	0	0	0	25	32766	32766	32766	32766	83	32766	10029	32766	32766	32766	32766	32766	72	20	32766
57178	3304	11232	1251	1965	2	16	79	150	0	0	0	0	15	32766	32766	32766	32766	79	32766	10005	32766	32766	32766	32766	32766	87	19	32766
57178	3304	11232	1251	1965	2	17	74	150	4	32001	0	32001	38	32766	32766	32766	32766	79	32766	10019	32766	32766	32766	32766	32766	96	23	32766
57178	3304	11232	1251	1965	2	18	49	95	17	0	32700	32700	53	32766	32766	32766	32766	81	32766	10067	32766	32766	32766	32766	32766	0	12	32766
57178	3304	11232	1251	1965	2	19	43	89	14	1	0	1	53	32766	32766	32766	32766	42	32766	10177	32766	32766	32766	32766	32766	81	43	32766
57178	3304	11232	1251	1965	2	20	2	76	-50	0	0	0	28	32766	32766	32766	32766	35	32766	10215	32766	32766	32766	32766	32766	98	29	32766
57178	3304	11232	1251	1965	2	21	5	106	-84	0	0	0	23	32766	32766	32766	32766	52	32766	10143	32766	32766	32766	32766	32766	101	26	32766
57178	3304	11232	1251	1965	2	22	62	172	-28	0	0	0	28	32766	32766	32766	32766	61	32766	10040	32766	32766	32766	32766	32766	102	39	32766
57178	3304	11232	1251	1965	2	23	62	156	-30	0	0	0	8	32766	32766	32766	32766	71	32766	10030	32766	32766	32766	32766	32766	78	21	32766
57178	3304	11232	1251	1965	2	24	91	166	26	0	32700	32700	25	32766	32766	32766	32766	65	32766	10008	32766	32766	32766	32766	32766	35	21	32766
57178	3304	11232	1251	1965	2	25	91	177	4	0	0	0	13	32766	32766	32766	32766	62	32766	9976	32766	32766	32766	32766	32766	92	33	32766
57178	3304	11232	1251	1965	2	26	130	232	65	0	0	0	18	32766	32766	32766	32766	54	32766	9937	32766	32766	32766	32766	32766	91	45	32766
57178	3304	11232	1251	1965	2	27	75	200	-17	0	0	0	55	32766	32766	32766	32766	55	32766	9955	32766	32766	32766	32766	32766	74	50	32766
57178	3304	11232	1251	1965	2	28	29	93	-11	32700	30118	30118	60	32766	32766	32766	32766	71	32766	10030	32766	32766	32766	32766	32766	0	26	32766
57178	3304	11232	1251	1965	3	1	38	116	-17	32700	0	32700	25	32766	32766	32766	32766	93	32766	10021	32766	32766	32766	32766	32766	53	14	32766
57178	3304	11232	1251	1965	3	2	60	104	15	0	1	1	53	32766	32766	32766	32766	91	32766	9993	32766	32766	32766	32766	32766	0	4	32766
57178	3304	11232	1251	1965	3	3	60	72	38	120	13	133	65	32766	32766	32766	32766	91	32766	9974	32766	32766	32766	32766	32766	0	1	32766
57178	3304	11232	1251	1965	3	4	19	68	-8	30030	31042	30072	80	32766	32766	32766	32766	90	32766	10045	32766	32766	32766	32766	32766	0	1	32766
57178	3304	11232	1251	1965	3	5	49	112	-11	0	0	0	35	32766	32766	32766	32766	87	32766	10009	32766	32766	32766	32766	32766	53	17	32766
57178	3304	11232	1251	1965	3	6	64	84	30	4	1	5	53	32766	32766	32766	32766	92	32766	9960	32766	32766	32766	32766	32766	0	5	32766
57178	3304	11232	1251	1965	3	7	24	43	-2	32700	30047	30047	75	32766	32766	32766	32766	89	32766	10049	32766	32766	32766	32766	32766	0	6	32766
57178	3304	11232	1251	1965	3	8	16	24	-4	30003	31002	30005	55	32766	32766	32766	32766	87	32766	10128	32766	32766	32766	32766	32766	0	4	32766
57178	3304	11232	1251	1965	3	9	39	87	-10	31022	0	31022	20	32766	32766	32766	32766	88	32766	10124	32766	32766	32766	32766	32766	38	10	32766
57178	3304	11232	1251	1965	3	10	53	94	12	0	0	0	28	32766	32766	32766	32766	93	32766	10039	32766	32766	32766	32766	32766	21	8	32766
57178	3304	11232	1251	1965	3	11	72	112	24	32700	32700	32700	35	32766	32766	32766	32766	94	32766	9994	32766	32766	32766	32766	32766	0	4	32766
57178	3304	11232	1251	1965	3	12	41	72	14	0	24	24	33	32766	32766	32766	32766	87	32766	10157	32766	32766	32766	32766	32766	0	7	32766
57178	3304	11232	1251	1965	3	13	36	102	-39	0	32001	32001	33	32766	32766	32766	32766	82	32766	10131	32766	32766	32766	32766	32766	84	21	32766
57178	3304	11232	1251	1965	3	14	71	136	6	0	0	0	20	32766	32766	32766	32766	79	32766	10066	32766	32766	32766	32766	32766	99	23	32766
57178	3304	11232	1251	1965	3	15	85	172	22	0	0	0	43	32766	32766	32766	32766	85	32766	10004	32766	32766	32766	32766	32766	61	24	32766
57178	3304	11232	1251	1965	3	16	128	235	43	0	0	0	28	32766	32766	32766	32766	80	32766	9927	32766	32766	32766	32766	32766	77	35	32766
57178	3304	11232	1251	1965	3	17	150	238	76	0	0	0	35	32766	32766	32766	32766	73	32766	9954	32766	32766	32766	32766	32766	81	51	32766
57178	3304	11232	1251	1965	3	18	77	156	44	0	32700	32700	70	32766	32766	32766	32766	33	32766	10117	32766	32766	32766	32766	32766	31	72	32766
57178	3304	11232	1251	1965	3	19	34	76	-8	18	0	18	35	32766	32766	32766	32766	78	32766	10055	32766	32766	32766	32766	32766	11	13	32766
57178	3304	11232	1251	1965	3	20	45	90	-10	0	0	0	13	32766	32766	32766	32766	85	32766	10036	32766	32766	32766	32766	32766	53	13	32766
57178	3304	11232	1251	1965	3	21	46	70	0	0	8	8	25	32766	32766	32766	32766	90	32766	10079	32766	32766	32766	32766	32766	0	2	32766
57178	3304	11232	1251	1965	3	22	62	82	39	1	32700	1	40	32766	32766	32766	32766	84	32766	10121	32766	32766	32766	32766	32766	16	11	32766
57178	3304	11232	1251	1965	3	23	75	108	32	32700	0	32700	13	32766	32766	32766	32766	77	32766	10104	32766	32766	32766	32766	32766	30	18	32766
57178	3304	11232	1251	1965	3	24	91	159	10	2	0	2	25	32766	32766	32766	32766	77	32766	10090	32766	32766	32766	32766	32766	74	35	32766
57178	3304	11232	1251	1965	3	25	95	128	57	32700	32700	32700	48	32766	32766	32766	32766	69	32766	10119	32766	32766	32766	32766	32766	44	36	32766
57178	3304	11232	1251	1965	3	26	90	126	57	32700	0	32700	50	32766	32766	32766	32766	61	32766	10116	32766	32766	32766	32766	32766	24	40	32766
57178	3304	11232	1251	1965	3	27	94	160	36	0	0	0	20	32766	32766	32766	32766	55	32766	10093	32766	32766	32766	32766	32766	87	42	32766
57178	3304	11232	1251	1965	3	28	71	127	19	0	32700	32700	18	32766	32766	32766	32766	76	32766	10089	32766	32766	32766	32766	32766	0	15	32766
57178	3304	11232	1251	1965	3	29	50	88	26	39	63	102	33	32766	32766	32766	32766	88	32766	10068	32766	32766	32766	32766	32766	0	0	32766
57178	3304	11232	1251	1965	3	30	66	89	33	32700	32700	32700	35	32766	32766	32766	32766	82	32766	10083	32766	32766	32766	32766	32766	13	16	32766
57178	3304	11232	1251	1965	3	31	71	96	44	51	2	53	28	32766	32766	32766	32766	85	32766	10038	32766	32766	32766	32766	32766	12	6	32766
57178	3304	11232	1251	1965	4	1	88	124	46	32700	0	32700	15	32766	32766	32766	32766	87	32766	10029	32766	32766	32766	32766	32766	10	12	32766
57178	3304	11232	1251	1965	4	2	89	150	13	0	0	0	8	32766	32766	32766	32766	84	32766	10021	32766	32766	32766	32766	32766	59	14	32766
57178	3304	11232	1251	1965	4	3	113	187	38	0	0	0	5	32766	32766	32766	32766	78	32766	10051	32766	32766	32766	32766	32766	102	29	32766
57178	3304	11232	1251	1965	4	4	140	214	60	0	0	0	13	32766	32766	32766	32766	67	32766	10072	32766	32766	32766	32766	32766	110	53	32766
57178	3304	11232	1251	1965	4	5	142	231	44	0	0	0	28	32766	32766	32766	32766	69	32766	10033	32766	32766	32766	32766	32766	117	66	32766
57178	3304	11232	1251	1965	4	6	162	251	75	0	0	0	33	32766	32766	32766	32766	69	32766	9981	32766	32766	32766	32766	32766	110	55	32766
57178	3304	11232	1251	1965	4	7	190	288	86	0	0	0	28	32766	32766	32766	32766	64	32766	9944	32766	32766	32766	32766	32766	112	70	32766
57178	3304	11232	1251	1965	4	8	191	306	112	0	0	0	33	32766	32766	32766	32766	63	32766	9923	32766	32766	32766	32766	32766	115	79	32766
57178	3304	11232	1251	1965	4	9	179	254	114	0	0	0	30	32766	32766	32766	32766	47	32766	9957	32766	32766	32766	32766	32766	79	73	32766
57178	3304	11232	1251	1965	4	10	192	286	88	0	0	0	33	32766	32766	32766	32766	55	32766	9911	32766	32766	32766	32766	32766	103	78	32766
57178	3304	11232	1251	1965	4	11	218	325	115	0	0	0	35	32766	32766	32766	32766	67	32766	9856	32766	32766	32766	32766	32766	105	80	32766
57178	3304	11232	1251	1965	4	12	234	316	130	0	0	0	25	32766	32766	32766	32766	58	32766	9836	32766	32766	32766	32766	32766	106	103	32766
57178	3304	11232	1251	1965	4	13	151	260	94	0	29	29	68	32766	32766	32766	32766	55	32766	9887	32766	32766	32766	32766	32766	0	59	32766
57178	3304	11232	1251	1965	4	14	105	148	72	32700	32700	32700	78	32766	32766	32766	32766	61	32766	9913	32766	32766	32766	32766	32766	0	43	32766
57178	3304	11232	1251	1965	4	15	102	114	80	32700	6	6	38	32766	32766	32766	32766	86	32766	9897	32766	32766	32766	32766	32766	0	7	32766
57178	3304	11232	1251	1965	4	16	132	160	94	3	1	4	13	32766	32766	32766	32766	90	32766	9940	32766	32766	32766	32766	32766	0	7	32766
57178	3304	11232	1251	1965	4	17	96	144	67	20	20	40	58	32766	32766	32766	32766	83	32766	10054	32766	32766	32766	32766	32766	0	14	32766
57178	3304	11232	1251	1965	4	18	62	86	10	31	1	32	55	32766	32766	32766	32766	82	32766	10125	32766	32766	32766	32766	32766	0	9	32766
57178	3304	11232	1251	1965	4	19	74	93	24	0	32700	32700	10	32766	32766	32766	32766	79	32766	10149	32766	32766	32766	32766	32766	0	12	32766
57178	3304	11232	1251	1965	4	20	91	152	0	0	0	0	13	32766	32766	32766	32766	70	32766	10123	32766	32766	32766	32766	32766	110	36	32766
57178	3304	11232	1251	1965	4	21	111	178	31	0	0	0	25	32766	32766	32766	32766	64	32766	10090	32766	32766	32766	32766	32766	117	47	32766
57178	3304	11232	1251	1965	4	22	109	143	88	0	0	0	33	32766	32766	32766	32766	65	32766	10073	32766	32766	32766	32766	32766	0	28	32766
57178	3304	11232	1251	1965	4	23	131	198	54	0	0	0	8	32766	32766	32766	32766	67	32766	10037	32766	32766	32766	32766	32766	102	45	32766
57178	3304	11232	1251	1965	4	24	154	202	106	0	0	0	25	32766	32766	32766	32766	65	32766	10040	32766	32766	32766	32766	32766	52	42	32766
57178	3304	11232	1251	1965	4	25	159	211	106	0	0	0	20	32766	32766	32766	32766	58	32766	10065	32766	32766	32766	32766	32766	32	37	32766
57178	3304	11232	1251	1965	4	26	128	165	92	0	8	8	13	32766	32766	32766	32766	82	32766	10053	32766	32766	32766	32766	32766	4	14	32766
57178	3304	11232	1251	1965	4	27	130	172	82	0	32700	32700	15	32766	32766	32766	32766	87	32766	10044	32766	32766	32766	32766	32766	0	12	32766
57178	3304	11232	1251	1965	4	28	133	152	111	32700	32	32	28	32766	32766	32766	32766	89	32766	10029	32766	32766	32766	32766	32766	0	3	32766
57178	3304	11232	1251	1965	4	29	132	190	44	0	0	0	8	32766	32766	32766	32766	84	32766	10003	32766	32766	32766	32766	32766	71	23	32766
57178	3304	11232	1251	1965	4	30	171	246	86	0	0	0	15	32766	32766	32766	32766	73	32766	9961	32766	32766	32766	32766	32766	91	45	32766
57178	3304	11232	1251	1965	5	1	139	206	68	0	89	89	18	32766	32766	32766	32766	90	32766	9930	32766	32766	32766	32766	32766	31	15	32766
57178	3304	11232	1251	1965	5	2	177	232	126	15	0	15	23	32766	32766	32766	32766	72	32766	9936	32766	32766	32766	32766	32766	89	57	32766
57178	3304	11232	1251	1965	5	3	184	288	81	0	0	0	28	32766	32766	32766	32766	71	32766	9955	32766	32766	32766	32766	32766	111	72	32766
57178	3304	11232	1251	1965	5	4	203	284	97	0	0	0	18	32766	32766	32766	32766	71	32766	9979	32766	32766	32766	32766	32766	124	72	32766
57178	3304	11232	1251	1965	5	5	195	246	128	0	0	0	18	32766	32766	32766	32766	81	32766	9955	32766	32766	32766	32766	32766	3	31	32766
57178	3304	11232	1251	1965	5	6	202	239	132	0	0	0	20	32766	32766	32766	32766	72	32766	9924	32766	32766	32766	32766	32766	91	46	32766
57178	3304	11232	1251	1965	5	7	220	292	107	0	0	0	13	32766	32766	32766	32766	65	32766	9935	32766	32766	32766	32766	32766	117	74	32766
57178	3304	11232	1251	1965	5	8	220	301	106	0	0	0	13	32766	32766	32766	32766	57	32766	9912	32766	32766	32766	32766	32766	129	86	32766
57178	3304	11232	1251	1965	5	9	221	293	110	0	0	0	10	32766	32766	32766	32766	71	32766	9875	32766	32766	32766	32766	32766	129	73	32766
57178	3304	11232	1251	1965	5	10	216	275	168	1	32700	1	18	32766	32766	32766	32766	63	32766	9908	32766	32766	32766	32766	32766	58	52	32766
57178	3304	11232	1251	1965	5	11	194	246	142	0	0	0	25	32766	32766	32766	32766	58	32766	9970	32766	32766	32766	32766	32766	91	64	32766
57178	3304	11232	1251	1965	5	12	211	305	74	0	0	0	20	32766	32766	32766	32766	47	32766	9972	32766	32766	32766	32766	32766	127	96	32766
57178	3304	11232	1251	1965	5	13	230	313	94	0	0	0	33	32766	32766	32766	32766	32	32766	9956	32766	32766	32766	32766	32766	122	117	32766
57178	3304	11232	1251	1965	5	14	205	293	86	0	0	0	10	32766	32766	32766	32766	51	32766	9958	32766	32766	32766	32766	32766	96	93	32766
57178	3304	11232	1251	1965	5	15	191	238	146	12	17	29	13	32766	32766	32766	32766	78	32766	9972	32766	32766	32766	32766	32766	5	18	32766
57178	3304	11232	1251	1965	5	16	200	284	128	0	0	0	13	32766	32766	32766	32766	81	32766	9948	32766	32766	32766	32766	32766	51	38	32766
57178	3304	11232	1251	1965	5	17	234	282	160	0	0	0	20	32766	32766	32766	32766	63	32766	9981	32766	32766	32766	32766	32766	61	64	32766
57178	3304	11232	1251	1965	5	18	214	272	174	0	2	2	15	32766	32766	32766	32766	70	32766	9953	32766	32766	32766	32766	32766	34	35	32766
57178	3304	11232	1251	1965	5	19	236	303	164	1	0	1	28	32766	32766	32766	32766	49	32766	9942	32766	32766	32766	32766	32766	105	95	32766
57178	3304	11232	1251	1965	5	20	213	308	99	0	0	0	23	32766	32766	32766	32766	50	32766	9919	32766	32766	32766	32766	32766	109	103	32766
57178	3304	11232	1251	1965	5	21	219	276	140	0	0	0	33	32766	32766	32766	32766	53	32766	9913	32766	32766	32766	32766	32766	107	105	32766
57178	3304	11232	1251	1965	5	22	225	292	156	0	0	0	28	32766	32766	32766	32766	46	32766	9928	32766	32766	32766	32766	32766	63	89	32766
57178	3304	11232	1251	1965	5	23	220	299	112	0	0	0	15	32766	32766	32766	32766	60	32766	9932	32766	32766	32766	32766	32766	93	84	32766
57178	3304	11232	1251	1965	5	24	227	278	174	0	32700	32700	30	32766	32766	32766	32766	64	32766	9951	32766	32766	32766	32766	32766	0	64	32766
57178	3304	11232	1251	1965	5	25	241	289	182	0	0	0	43	32766	32766	32766	32766	58	32766	9982	32766	32766	32766	32766	32766	51	89	32766
57178	3304	11232	1251	1965	5	26	209	256	138	0	5	5	13	32766	32766	32766	32766	76	32766	9944	32766	32766	32766	32766	32766	39	27	32766
57178	3304	11232	1251	1965	5	27	220	294	146	0	0	0	20	32766	32766	32766	32766	70	32766	9913	32766	32766	32766	32766	32766	70	51	32766
57178	3304	11232	1251	1965	5	28	211	270	154	0	0	0	33	32766	32766	32766	32766	60	32766	9948	32766	32766	32766	32766	32766	91	70	32766
57178	3304	11232	1251	1965	5	29	228	310	127	0	0	0	10	32766	32766	32766	32766	58	32766	9926	32766	32766	32766	32766	32766	101	80	32766
57178	3304	11232	1251	1965	5	30	211	280	160	32700	32700	32700	55	32766	32766	32766	32766	57	32766	9960	32766	32766	32766	32766	32766	44	73	32766
57178	3304	11232	1251	1965	5	31	227	296	128	0	0	0	30	32766	32766	32766	32766	47	32766	9957	32766	32766	32766	32766	32766	107	102	32766
57178	3304	11232	1251	1965	6	1	226	294	125	0	0	0	43	32766	32766	32766	32766	48	32766	9970	32766	32766	32766	32766	32766	123	110	32766
57178	3304	11232	1251	1965	6	2	230	320	92	0	0	0	43	32766	32766	32766	32766	45	32766	9965	32766	32766	32766	32766	32766	128	122	32766
57178	3304	11232	1251	1965	6	3	252	342	112	0	0	0	18	32766	32766	32766	32766	32	32766	9942	32766	32766	32766	32766	32766	107	122	32766
57178	3304	11232	1251	1965	6	4	256	332	162	0	0	0	20	32766	32766	32766	32766	40	32766	9947	32766	32766	32766	32766	32766	83	117	32766
57178	3304	11232	1251	1965	6	5	262	330	153	0	0	0	25	32766	32766	32766	32766	35	32766	9964	32766	32766	32766	32766	32766	93	109	32766
57178	3304	11232	1251	1965	6	6	266	334	152	0	0	0	5	32766	32766	32766	32766	45	32766	9956	32766	32766	32766	32766	32766	123	103	32766
57178	3304	11232	1251	1965	6	7	277	344	167	0	0	0	20	32766	32766	32766	32766	54	32766	9921	32766	32766	32766	32766	32766	105	116	32766
57178	3304	11232	1251	1965	6	8	230	320	190	0	99	99	18	32766	32766	32766	32766	80	32766	9903	32766	32766	32766	32766	32766	0	53	32766
57178	3304	11232	1251	1965	6	9	249	310	155	0	0	0	10	32766	32766	32766	32766	71	32766	9876	32766	32766	32766	32766	32766	120	80	32766
57178	3304	11232	1251	1965	6	10	275	347	169	1	0	1	23	32766	32766	32766	32766	59	32766	9886	32766	32766	32766	32766	32766	119	110	32766
57178	3304	11232	1251	1965	6	11	285	346	188	0	0	0	38	32766	32766	32766	32766	50	32766	9866	32766	32766	32766	32766	32766	108	142	32766
57178	3304	11232	1251	1965	6	12	264	315	174	0	0	0	25	32766	32766	32766	32766	63	32766	9867	32766	32766	32766	32766	32766	41	92	32766
57178	3304	11232	1251	1965	6	13	226	275	183	0	232	232	23	32766	32766	32766	32766	75	32766	9889	32766	32766	32766	32766	32766	0	47	32766
57178	3304	11232	1251	1965	6	14	237	286	176	8	32700	8	25	32766	32766	32766	32766	76	32766	9883	32766	32766	32766	32766	32766	100	65	32766
57178	3304	11232	1251	1965	6	15	262	327	166	0	0	0	15	32766	32766	32766	32766	64	32766	9861	32766	32766	32766	32766	32766	128	98	32766
57178	3304	11232	1251	1965	6	16	264	312	177	0	32700	32700	18	32766	32766	32766	32766	71	32766	9860	32766	32766	32766	32766	32766	63	58	32766
57178	3304	11232	1251	1965	6	17	286	360	184	0	0	0	13	32766	32766	32766	32766	61	32766	9858	32766	32766	32766	32766	32766	111	73	32766
57178	3304	11232	1251	1965	6	18	306	377	180	0	0	0	18	32766	32766	32766	32766	35	32766	9850	32766	32766	32766	32766	32766	126	133	32766
57178	3304	11232	1251	1965	6	19	302	381	190	0	0	0	25	32766	32766	32766	32766	42	32766	9839	32766	32766	32766	32766	32766	104	139	32766
57178	3304	11232	1251	1965	6	20	292	350	198	0	0	0	18	32766	32766	32766	32766	63	32766	9855	32766	32766	32766	32766	32766	80	111	32766
57178	3304	11232	1251	1965	6	21	284	334	234	0	32700	32700	28	32766	32766	32766	32766	60	32766	9879	32766	32766	32766	32766	32766	47	78	32766
57178	3304	11232	1251	1965	6	22	284	346	209	0	0	0	43	32766	32766	32766	32766	56	32766	9863	32766	32766	32766	32766	32766	77	125	32766
57178	3304	11232	1251	1965	6	23	292	337	252	0	0	0	53	32766	32766	32766	32766	57	32766	9864	32766	32766	32766	32766	32766	14	97	32766
57178	3304	11232	1251	1965	6	24	271	317	235	0	2	2	28	32766	32766	32766	32766	67	32766	9894	32766	32766	32766	32766	32766	10	71	32766
57178	3304	11232	1251	1965	6	25	248	288	213	32700	1	1	28	32766	32766	32766	32766	82	32766	9911	32766	32766	32766	32766	32766	0	38	32766
57178	3304	11232	1251	1965	6	26	235	286	204	32700	7	7	33	32766	32766	32766	32766	89	32766	9910	32766	32766	32766	32766	32766	0	23	32766
57178	3304	11232	1251	1965	6	27	261	350	192	32700	0	32700	45	32766	32766	32766	32766	69	32766	9909	32766	32766	32766	32766	32766	80	96	32766
57178	3304	11232	1251	1965	6	28	256	326	192	0	0	0	33	32766	32766	32766	32766	66	32766	9898	32766	32766	32766	32766	32766	120	103	32766
57178	3304	11232	1251	1965	6	29	262	328	197	0	0	0	45	32766	32766	32766	32766	73	32766	9890	32766	32766	32766	32766	32766	129	108	32766
57178	3304	11232	1251	1965	6	30	276	324	236	32700	8	8	40	32766	32766	32766	32766	77	32766	9881	32766	32766	32766	32766	32766	0	40	32766
57178	3304	11232	1251	1965	7	1	299	358	248	32700	1	1	48	32766	32766	32766	32766	68	32766	9838	32766	32766	32766	32766	32766	82	114	32766
57178	3304	11232	1251	1965	7	2	261	330	203	32700	32700	32700	45	32766	32766	32766	32766	73	32766	9840	32766	32766	32766	32766	32766	0	59	32766
57178	3304	11232	1251	1965	7	3	194	217	164	220	119	339	48	32766	32766	32766	32766	94	32766	9901	32766	32766	32766	32766	32766	0	41	32766
57178	3304	11232	1251	1965	7	4	208	222	186	29	32700	29	23	32766	32766	32766	32766	86	32766	9905	32766	32766	32766	32766	32766	0	41	32766
57178	3304	11232	1251	1965	7	5	223	254	188	32700	32700	32700	20	32766	32766	32766	32766	88	32766	9905	32766	32766	32766	32766	32766	0	33	32766
57178	3304	11232	1251	1965	7	6	252	294	208	7	6	13	15	32766	32766	32766	32766	83	32766	9889	32766	32766	32766	32766	32766	0	32	32766
57178	3304	11232	1251	1965	7	7	239	273	206	64	258	322	45	32766	32766	32766	32766	91	32766	9892	32766	32766	32766	32766	32766	0	0	32766
57178	3304	11232	1251	1965	7	8	224	234	203	794	505	1299	40	32766	32766	32766	32766	97	32766	9884	32766	32766	32766	32766	32766	0	15	32766
57178	3304	11232	1251	1965	7	9	257	292	220	142	32700	142	23	32766	32766	32766	32766	92	32766	9851	32766	32766	32766	32766	32766	0	56	32766
57178	3304	11232	1251	1965	7	10	279	322	230	32700	32700	32700	15	32766	32766	32766	32766	87	32766	9840	32766	32766	32766	32766	32766	32766	65	32766
57178	3304	11232	1251	1965	7	11	283	322	241	0	124	124	5	32766	32766	32766	32766	84	32766	9843	32766	32766	32766	32766	32766	0	77	32766
57178	3304	11232	1251	1965	7	12	249	268	228	32700	32700	32700	33	32766	32766	32766	32766	90	32766	9874	32766	32766	32766	32766	32766	0	39	32766
57178	3304	11232	1251	1965	7	13	244	273	204	0	32700	32700	33	32766	32766	32766	32766	76	32766	9883	32766	32766	32766	32766	32766	50	59	32766
57178	3304	11232	1251	1965	7	14	230	260	200	32700	32700	32700	20	32766	32766	32766	32766	75	32766	9899	32766	32766	32766	32766	32766	0	28	32766
57178	3304	11232	1251	1965	7	15	246	308	186	0	32700	32700	18	32766	32766	32766	32766	76	32766	9894	32766	32766	32766	32766	32766	32766	58	32766
57178	3304	11232	1251	1965	7	16	269	324	194	0	0	0	8	32766	32766	32766	32766	71	32766	9897	32766	32766	32766	32766	32766	127	75	32766
57178	3304	11232	1251	1965	7	17	284	342	202	0	0	0	10	32766	32766	32766	32766	63	32766	9898	32766	32766	32766	32766	32766	131	90	32766
57178	3304	11232	1251	1965	7	18	288	347	206	0	0	0	23	32766	32766	32766	32766	59	32766	9899	32766	32766	32766	32766	32766	128	99	32766
57178	3304	11232	1251	1965	7	19	287	340	210	0	0	0	33	32766	32766	32766	32766	59	32766	9888	32766	32766	32766	32766	32766	130	111	32766
57178	3304	11232	1251	1965	7	20	294	346	238	0	2	2	43	32766	32766	32766	32766	60	32766	9877	32766	32766	32766	32766	32766	116	110	32766
57178	3304	11232	1251	1965	7	21	303	346	241	0	0	0	40	32766	32766	32766	32766	63	32766	9862	32766	32766	32766	32766	32766	121	110	32766
57178	3304	11232	1251	1965	7	22	301	358	219	0	0	0	23	32766	32766	32766	32766	54	32766	9857	32766	32766	32766	32766	32766	121	114	32766
57178	3304	11232	1251	1965	7	23	302	362	228	32700	0	32700	5	32766	32766	32766	32766	60	32766	9868	32766	32766	32766	32766	32766	128	99	32766
57178	3304	11232	1251	1965	7	24	309	367	227	0	0	0	15	32766	32766	32766	32766	61	32766	9870	32766	32766	32766	32766	32766	133	104	32766
57178	3304	11232	1251	1965	7	25	316	369	238	0	0	0	25	32766	32766	32766	32766	62	32766	9872	32766	32766	32766	32766	32766	123	110	32766
57178	3304	11232	1251	1965	7	26	319	369	246	0	0	0	18	32766	32766	32766	32766	60	32766	9869	32766	32766	32766	32766	32766	126	104	32766
57178	3304	11232	1251	1965	7	27	301	352	218	0	0	0	18	32766	32766	32766	32766	60	32766	9868	32766	32766	32766	32766	32766	110	93	32766
57178	3304	11232	1251	1965	7	28	292	333	228	0	32700	32700	13	32766	32766	32766	32766	72	32766	9873	32766	32766	32766	32766	32766	73	40	32766
57178	3304	11232	1251	1965	7	29	280	354	222	0	850	850	15	32766	32766	32766	32766	83	32766	9881	32766	32766	32766	32766	32766	75	0	32766
57178	3304	11232	1251	1965	7	30	276	322	222	113	0	113	15	32766	32766	32766	32766	86	32766	9884	32766	32766	32766	32766	32766	35	48	32766
57178	3304	11232	1251	1965	7	31	276	322	223	4	32700	4	13	32766	32766	32766	32766	87	32766	9880	32766	32766	32766	32766	32766	40	36	32766
57178	3304	11232	1251	1965	8	1	251	300	230	32700	27	27	25	32766	32766	32766	32766	91	32766	9898	32766	32766	32766	32766	32766	0	19	32766
57178	3304	11232	1251	1965	8	2	240	251	212	548	80	628	35	32766	32766	32766	32766	95	32766	9922	32766	32766	32766	32766	32766	0	0	32766
57178	3304	11232	1251	1965	8	3	236	256	204	380	784	1164	43	32766	32766	32766	32766	97	32766	9930	32766	32766	32766	32766	32766	0	38	32766
57178	3304	11232	1251	1965	8	4	267	323	219	13	0	13	25	32766	32766	32766	32766	86	32766	9955	32766	32766	32766	32766	32766	95	54	32766
57178	3304	11232	1251	1965	8	5	282	330	232	0	0	0	23	32766	32766	32766	32766	83	32766	9956	32766	32766	32766	32766	32766	86	59	32766
57178	3304	11232	1251	1965	8	6	284	326	228	0	0	0	25	32766	32766	32766	32766	81	32766	9929	32766	32766	32766	32766	32766	112	63	32766
57178	3304	11232	1251	1965	8	7	292	334	236	0	0	0	18	32766	32766	32766	32766	77	32766	9911	32766	32766	32766	32766	32766	119	71	32766
57178	3304	11232	1251	1965	8	8	289	334	226	0	0	0	8	32766	32766	32766	32766	81	32766	9905	32766	32766	32766	32766	32766	120	72	32766
57178	3304	11232	1251	1965	8	9	285	331	231	0	0	0	13	32766	32766	32766	32766	78	32766	9934	32766	32766	32766	32766	32766	113	84	32766
57178	3304	11232	1251	1965	8	10	282	322	229	0	0	0	30	32766	32766	32766	32766	76	32766	9943	32766	32766	32766	32766	32766	110	74	32766
57178	3304	11232	1251	1965	8	11	281	332	220	0	32700	32700	13	32766	32766	32766	32766	75	32766	9924	32766	32766	32766	32766	32766	110	76	32766
57178	3304	11232	1251	1965	8	12	270	328	217	0	146	146	25	32766	32766	32766	32766	83	32766	9903	32766	32766	32766	32766	32766	54	53	32766
57178	3304	11232	1251	1965	8	13	265	314	218	12	1	13	18	32766	32766	32766	32766	86	32766	9878	32766	32766	32766	32766	32766	30	30	32766
57178	3304	11232	1251	1965	8	14	252	292	216	969	225	1194	28	32766	32766	32766	32766	95	32766	9872	32766	32766	32766	32766	32766	12	35	32766
57178	3304	11232	1251	1965	8	15	257	295	220	140	7	147	25	32766	32766	32766	32766	93	32766	9865	32766	32766	32766	32766	32766	59	28	32766
57178	3304	11232	1251	1965	8	16	272	310	230	0	32700	32700	23	32766	32766	32766	32766	89	32766	9876	32766	32766	32766	32766	32766	76	51	32766
57178	3304	11232	1251	1965	8	17	281	319	230	17	1	18	28	32766	32766	32766	32766	86	32766	9894	32766	32766	32766	32766	32766	83	51	32766
57178	3304	11232	1251	1965	8	18	278	314	242	0	0	0	43	32766	32766	32766	32766	82	32766	9918	32766	32766	32766	32766	32766	109	64	32766
57178	3304	11232	1251	1965	8	19	257	279	226	24	175	199	45	32766	32766	32766	32766	89	32766	9922	32766	32766	32766	32766	32766	8	11	32766
57178	3304	11232	1251	1965	8	20	252	292	218	0	102	102	38	32766	32766	32766	32766	93	32766	9920	32766	32766	32766	32766	32766	55	39	32766
57178	3304	11232	1251	1965	8	21	253	286	220	21	5	26	50	32766	32766	32766	32766	85	32766	9938	32766	32766	32766	32766	32766	34	34	32766
57178	3304	11232	1251	1965	8	22	249	289	200	0	0	0	43	32766	32766	32766	32766	76	32766	9950	32766	32766	32766	32766	32766	118	77	32766
57178	3304	11232	1251	1965	8	23	251	297	196	0	0	0	35	32766	32766	32766	32766	80	32766	9924	32766	32766	32766	32766	32766	116	72	32766
57178	3304	11232	1251	1965	8	24	263	308	210	0	0	0	35	32766	32766	32766	32766	78	32766	9903	32766	32766	32766	32766	32766	115	68	32766
57178	3304	11232	1251	1965	8	25	272	306	230	0	0	0	48	32766	32766	32766	32766	79	32766	9915	32766	32766	32766	32766	32766	107	68	32766
57178	3304	11232	1251	1965	8	26	270	312	231	0	0	0	38	32766	32766	32766	32766	82	32766	9926	32766	32766	32766	32766	32766	80	66	32766
57178	3304	11232	1251	1965	8	27	266	314	212	0	0	0	30	32766	32766	32766	32766	82	32766	9919	32766	32766	32766	32766	32766	103	68	32766
57178	3304	11232	1251	1965	8	28	238	262	203	32700	32700	32700	50	32766	32766	32766	32766	82	32766	9937	32766	32766	32766	32766	32766	32	47	32766
57178	3304	11232	1251	1965	8	29	218	264	162	0	0	0	38	32766	32766	32766	32766	68	32766	9979	32766	32766	32766	32766	32766	113	68	32766
57178	3304	11232	1251	1965	8	30	206	268	128	0	0	0	23	32766	32766	32766	32766	72	32766	9970	32766	32766	32766	32766	32766	118	62	32766
57178	3304	11232	1251	1965	8	31	216	283	131	0	0	0	8	32766	32766	32766	32766	71	32766	9927	32766	32766	32766	32766	32766	120	60	32766
57178	3304	11232	1251	1965	9	1	228	300	155	0	0	0	23	32766	32766	32766	32766	72	32766	9917	32766	32766	32766	32766	32766	116	68	32766
57178	3304	11232	1251	1965	9	2	256	305	194	0	32700	32700	30	32766	32766	32766	32766	70	32766	9928	32766	32766	32766	32766	32766	85	61	32766
57178	3304	11232	1251	1965	9	3	259	308	213	0	0	0	23	32766	32766	32766	32766	79	32766	9936	32766	32766	32766	32766	32766	51	48	32766
57178	3304	11232	1251	1965	9	4	261	320	194	0	0	0	10	32766	32766	32766	32766	75	32766	9928	32766	32766	32766	32766	32766	83	54	32766
57178	3304	11232	1251	1965	9	5	268	332	189	0	0	0	15	32766	32766	32766	32766	67	32766	9919	32766	32766	32766	32766	32766	115	71	32766
57178	3304	11232	1251	1965	9	6	274	330	210	0	1	1	33	32766	32766	32766	32766	69	32766	9908	32766	32766	32766	32766	32766	80	70	32766
57178	3304	11232	1251	1965	9	7	276	309	234	0	0	0	30	32766	32766	32766	32766	77	32766	9911	32766	32766	32766	32766	32766	57	59	32766
57178	3304	11232	1251	1965	9	8	229	272	182	83	25	108	23	32766	32766	32766	32766	87	32766	9949	32766	32766	32766	32766	32766	10	29	32766
57178	3304	11232	1251	1965	9	9	244	282	203	0	32700	32700	13	32766	32766	32766	32766	88	32766	9911	32766	32766	32766	32766	32766	14	31	32766
57178	3304	11232	1251	1965	9	10	267	344	221	32700	0	32700	35	32766	32766	32766	32766	86	32766	9865	32766	32766	32766	32766	32766	72	66	32766
57178	3304	11232	1251	1965	9	11	214	268	173	0	32700	32700	48	32766	32766	32766	32766	86	32766	9914	32766	32766	32766	32766	32766	0	31	32766
57178	3304	11232	1251	1965	9	12	202	236	168	235	51	286	23	32766	32766	32766	32766	95	32766	9966	32766	32766	32766	32766	32766	9	1	32766
57178	3304	11232	1251	1965	9	13	203	224	165	54	20	74	13	32766	32766	32766	32766	90	32766	9968	32766	32766	32766	32766	32766	0	19	32766
57178	3304	11232	1251	1965	9	14	200	265	144	0	32002	32002	5	32766	32766	32766	32766	90	32766	9955	32766	32766	32766	32766	32766	89	40	32766
57178	3304	11232	1251	1965	9	15	227	288	150	0	0	0	13	32766	32766	32766	32766	84	32766	9960	32766	32766	32766	32766	32766	100	43	32766
57178	3304	11232	1251	1965	9	16	233	283	198	32700	87	87	28	32766	32766	32766	32766	93	32766	9954	32766	32766	32766	32766	32766	0	27	32766
57178	3304	11232	1251	1965	9	17	197	248	154	8	1	9	28	32766	32766	32766	32766	79	32766	9978	32766	32766	32766	32766	32766	9	120	32766
57178	3304	11232	1251	1965	9	18	209	244	172	32700	32700	32700	10	32766	32766	32766	32766	85	32766	9993	32766	32766	32766	32766	32766	0	22	32766
57178	3304	11232	1251	1965	9	19	185	214	154	6	155	161	43	32766	32766	32766	32766	94	32766	10027	32766	32766	32766	32766	32766	0	17	32766
57178	3304	11232	1251	1965	9	20	180	196	153	4	1	5	38	32766	32766	32766	32766	92	32766	10018	32766	32766	32766	32766	32766	0	6	32766
57178	3304	11232	1251	1965	9	21	187	206	157	2	32700	2	30	32766	32766	32766	32766	95	32766	9988	32766	32766	32766	32766	32766	0	1	32766
57178	3304	11232	1251	1965	9	22	213	244	181	0	32700	32700	5	32766	32766	32766	32766	88	32766	10010	32766	32766	32766	32766	32766	0	14	32766
57178	3304	11232	1251	1965	9	23	206	255	162	4	32700	4	15	32766	32766	32766	32766	81	32766	10067	32766	32766	32766	32766	32766	19	28	32766
57178	3304	11232	1251	1965	9	24	207	241	168	1	32700	1	28	32766	32766	32766	32766	74	32766	10066	32766	32766	32766	32766	32766	7	32	32766
57178	3304	11232	1251	1965	9	25	198	236	164	32700	0	32700	40	32766	32766	32766	32766	71	32766	10061	32766	32766	32766	32766	32766	0	42	32766
57178	3304	11232	1251	1965	9	26	177	203	142	5	32700	5	15	32766	32766	32766	32766	90	32766	10070	32766	32766	32766	32766	32766	0	11	32766
57178	3304	11232	1251	1965	9	27	192	232	151	32700	32700	32700	3	32766	32766	32766	32766	84	32766	10042	32766	32766	32766	32766	32766	5	23	32766
57178	3304	11232	1251	1965	9	28	185	218	142	31	4	35	15	32766	32766	32766	32766	91	32766	10022	32766	32766	32766	32766	32766	7	6	32766
57178	3304	11232	1251	1965	9	29	203	266	132	0	0	0	8	32766	32766	32766	32766	85	32766	9999	32766	32766	32766	32766	32766	90	40	32766
57178	3304	11232	1251	1965	9	30	216	284	139	0	0	0	13	32766	32766	32766	32766	83	32766	9968	32766	32766	32766	32766	32766	109	44	32766
57178	3304	11232	1251	1965	10	1	224	280	174	0	0	0	35	32766	32766	32766	32766	79	32766	9983	32766	32766	32766	32766	32766	45	36	32766
57178	3304	11232	1251	1965	10	2	209	250	170	0	0	0	60	32766	32766	32766	32766	81	32766	10029	32766	32766	32766	32766	32766	72	44	32766
57178	3304	11232	1251	1965	10	3	215	278	166	0	0	0	23	32766	32766	32766	32766	77	32766	10007	32766	32766	32766	32766	32766	105	45	32766
57178	3304	11232	1251	1965	10	4	189	236	156	0	0	0	83	32766	32766	32766	32766	74	32766	10052	32766	32766	32766	32766	32766	0	35	32766
57178	3304	11232	1251	1965	10	5	138	163	118	32700	2	2	68	32766	32766	32766	32766	88	32766	10069	32766	32766	32766	32766	32766	0	16	32766
57178	3304	11232	1251	1965	10	6	125	142	113	32700	32700	32700	50	32766	32766	32766	32766	85	32766	10072	32766	32766	32766	32766	32766	0	19	32766
57178	3304	11232	1251	1965	10	7	115	133	97	32700	32700	32700	65	32766	32766	32766	32766	70	32766	10144	32766	32766	32766	32766	32766	0	37	32766
57178	3304	11232	1251	1965	10	8	96	118	74	14	32700	14	23	32766	32766	32766	32766	66	32766	10137	32766	32766	32766	32766	32766	0	17	32766
57178	3304	11232	1251	1965	10	9	114	160	42	32700	0	32700	23	32766	32766	32766	32766	68	32766	10114	32766	32766	32766	32766	32766	41	28	32766
57178	3304	11232	1251	1965	10	10	125	189	52	0	0	0	23	32766	32766	32766	32766	66	32766	10114	32766	32766	32766	32766	32766	107	44	32766
57178	3304	11232	1251	1965	10	11	142	208	78	0	32700	32700	18	32766	32766	32766	32766	65	32766	10073	32766	32766	32766	32766	32766	47	33	32766
57178	3304	11232	1251	1965	10	12	172	225	130	0	0	0	10	32766	32766	32766	32766	62	32766	10031	32766	32766	32766	32766	32766	7	30	32766
57178	3304	11232	1251	1965	10	13	166	214	122	0	0	0	13	32766	32766	32766	32766	73	32766	10029	32766	32766	32766	32766	32766	16	18	32766
57178	3304	11232	1251	1965	10	14	153	236	59	0	0	0	8	32766	32766	32766	32766	60	32766	10041	32766	32766	32766	32766	32766	96	43	32766
57178	3304	11232	1251	1965	10	15	145	183	129	32700	3	3	10	32766	32766	32766	32766	61	32766	10055	32766	32766	32766	32766	32766	0	16	32766
57178	3304	11232	1251	1965	10	16	141	168	120	32700	23	23	23	32766	32766	32766	32766	82	32766	10047	32766	32766	32766	32766	32766	0	12	32766
57178	3304	11232	1251	1965	10	17	152	224	124	32700	0	32700	13	32766	32766	32766	32766	80	32766	10066	32766	32766	32766	32766	32766	12	25	32766
57178	3304	11232	1251	1965	10	18	136	210	76	0	0	0	13	32766	32766	32766	32766	51	32766	10099	32766	32766	32766	32766	32766	80	40	32766
57178	3304	11232	1251	1965	10	19	146	253	59	0	0	0	13	32766	32766	32766	32766	52	32766	10066	32766	32766	32766	32766	32766	89	45	32766
57178	3304	11232	1251	1965	10	20	135	220	50	0	0	0	23	32766	32766	32766	32766	44	32766	10109	32766	32766	32766	32766	32766	94	55	32766
57178	3304	11232	1251	1965	10	21	141	227	83	0	0	0	15	32766	32766	32766	32766	52	32766	10104	32766	32766	32766	32766	32766	88	42	32766
57178	3304	11232	1251	1965	10	22	153	224	90	0	0	0	23	32766	32766	32766	32766	44	32766	10083	32766	32766	32766	32766	32766	92	51	32766
57178	3304	11232	1251	1965	10	23	139	219	59	0	0	0	18	32766	32766	32766	32766	51	32766	10063	32766	32766	32766	32766	32766	85	42	32766
57178	3304	11232	1251	1965	10	24	158	226	109	0	32700	32700	23	32766	32766	32766	32766	52	32766	10049	32766	32766	32766	32766	32766	60	37	32766
57178	3304	11232	1251	1965	10	25	156	225	90	0	0	0	40	32766	32766	32766	32766	57	32766	10048	32766	32766	32766	32766	32766	87	48	32766
57178	3304	11232	1251	1965	10	26	165	220	112	0	0	0	30	32766	32766	32766	32766	60	32766	10052	32766	32766	32766	32766	32766	85	46	32766
57178	3304	11232	1251	1965	10	27	160	204	130	32700	1	1	18	32766	32766	32766	32766	68	32766	10039	32766	32766	32766	32766	32766	19	22	32766
57178	3304	11232	1251	1965	10	28	146	234	73	0	0	0	10	32766	32766	32766	32766	69	32766	10033	32766	32766	32766	32766	32766	78	32	32766
57178	3304	11232	1251	1965	10	29	166	246	101	0	0	0	30	32766	32766	32766	32766	54	32766	10051	32766	32766	32766	32766	32766	67	61	32766
57178	3304	11232	1251	1965	10	30	115	182	48	0	0	0	25	32766	32766	32766	32766	46	32766	10113	32766	32766	32766	32766	32766	98	49	32766
57178	3304	11232	1251	1965	10	31	119	218	32	0	0	0	18	32766	32766	32766	32766	53	32766	10056	32766	32766	32766	32766	32766	95	36	32766
57178	3304	11232	1251	1965	11	1	136	176	111	0	15	15	10	32766	32766	32766	32766	65	32766	10058	32766	32766	32766	32766	32766	0	9	32766
57178	3304	11232	1251	1965	11	2	120	180	42	0	0	0	28	32766	32766	32766	32766	50	32766	10130	32766	32766	32766	32766	32766	94	54	32766
57178	3304	11232	1251	1965	11	3	79	190	-21	0	0	0	20	32766	32766	32766	32766	48	32766	10088	32766	32766	32766	32766	32766	100	39	32766
57178	3304	11232	1251	1965	11	4	111	243	-10	0	0	0	30	32766	32766	32766	32766	39	32766	10025	32766	32766	32766	32766	32766	102	61	32766
57178	3304	11232	1251	1965	11	5	95	185	-2	0	0	0	33	32766	32766	32766	32766	40	32766	10053	32766	32766	32766	32766	32766	99	59	32766
57178	3304	11232	1251	1965	11	6	73	124	28	0	0	0	48	32766	32766	32766	32766	38	32766	10115	32766	32766	32766	32766	32766	95	51	32766
57178	3304	11232	1251	1965	11	7	62	162	-19	0	0	0	15	32766	32766	32766	32766	51	32766	10077	32766	32766	32766	32766	32766	99	32	32766
57178	3304	11232	1251	1965	11	8	85	163	10	0	0	0	18	32766	32766	32766	32766	51	32766	10061	32766	32766	32766	32766	32766	69	25	32766
57178	3304	11232	1251	1965	11	9	107	185	54	0	0	0	13	32766	32766	32766	32766	53	32766	10057	32766	32766	32766	32766	32766	30	23	32766
57178	3304	11232	1251	1965	11	10	85	150	26	0	0	0	35	32766	32766	32766	32766	48	32766	10133	32766	32766	32766	32766	32766	97	41	32766
57178	3304	11232	1251	1965	11	11	82	179	0	0	0	0	10	32766	32766	32766	32766	51	32766	10098	32766	32766	32766	32766	32766	93	38	32766
57178	3304	11232	1251	1965	11	12	109	216	18	0	0	0	13	32766	32766	32766	32766	55	32766	10046	32766	32766	32766	32766	32766	88	36	32766
57178	3304	11232	1251	1965	11	13	119	224	32	0	0	0	13	32766	32766	32766	32766	52	32766	10009	32766	32766	32766	32766	32766	87	46	32766
57178	3304	11232	1251	1965	11	14	145	200	108	0	0	0	20	32766	32766	32766	32766	50	32766	10015	32766	32766	32766	32766	32766	0	33	32766
57178	3304	11232	1251	1965	11	15	91	162	50	1	0	1	48	32766	32766	32766	32766	43	32766	10155	32766	32766	32766	32766	32766	0	29	32766
57178	3304	11232	1251	1965	11	16	14	112	-63	0	0	0	8	32766	32766	32766	32766	45	32766	10178	32766	32766	32766	32766	32766	87	23	32766
57178	3304	11232	1251	1965	11	17	25	118	-56	0	0	0	10	32766	32766	32766	32766	42	32766	10118	32766	32766	32766	32766	32766	39	15	32766
57178	3304	11232	1251	1965	11	18	61	138	-23	0	0	0	35	32766	32766	32766	32766	41	32766	10141	32766	32766	32766	32766	32766	71	37	32766
57178	3304	11232	1251	1965	11	19	99	127	70	0	0	0	40	32766	32766	32766	32766	43	32766	10149	32766	32766	32766	32766	32766	0	37	32766
57178	3304	11232	1251	1965	11	20	78	166	-19	0	0	0	20	32766	32766	32766	32766	52	32766	10095	32766	32766	32766	32766	32766	85	36	32766
57178	3304	11232	1251	1965	11	21	83	198	10	0	0	0	20	32766	32766	32766	32766	55	32766	10051	32766	32766	32766	32766	32766	92	36	32766
57178	3304	11232	1251	1965	11	22	83	167	19	0	0	0	23	32766	32766	32766	32766	51	32766	10109	32766	32766	32766	32766	32766	92	30	32766
57178	3304	11232	1251	1965	11	23	72	178	-15	0	0	0	23	32766	32766	32766	32766	53	32766	10088	32766	32766	32766	32766	32766	90	30	32766
57178	3304	11232	1251	1965	11	24	88	194	0	0	0	0	8	32766	32766	32766	32766	62	32766	10090	32766	32766	32766	32766	32766	91	28	32766
57178	3304	11232	1251	1965	11	25	112	218	34	0	0	0	13	32766	32766	32766	32766	61	32766	10067	32766	32766	32766	32766	32766	81	33	32766
57178	3304	11232	1251	1965	11	26	86	179	0	0	0	0	33	32766	32766	32766	32766	51	32766	10089	32766	32766	32766	32766	32766	89	37	32766
57178	3304	11232	1251	1965	11	27	94	160	43	0	32700	32700	15	32766	32766	32766	32766	52	32766	10105	32766	32766	32766	32766	32766	18	17	32766
57178	3304	11232	1251	1965	11	28	49	103	8	0	0	0	53	32766	32766	32766	32766	48	32766	10200	32766	32766	32766	32766	32766	89	43	32766
57178	3304	11232	1251	1965	11	29	20	121	-74	0	0	0	20	32766	32766	32766	32766	47	32766	10167	32766	32766	32766	32766	32766	94	25	32766
57178	3304	11232	1251	1965	11	30	58	171	-24	0	0	0	8	32766	32766	32766	32766	45	32766	10120	32766	32766	32766	32766	32766	91	29	32766
57178	3304	11232	1251	1965	12	1	51	159	-50	0	0	0	15	32766	32766	32766	32766	41	32766	10117	32766	32766	32766	32766	32766	93	30	32766
57178	3304	11232	1251	1965	12	2	55	168	-30	0	0	0	10	32766	32766	32766	32766	41	32766	10062	32766	32766	32766	32766	32766	89	30	32766
57178	3304	11232	1251	1965	12	3	69	168	-23	0	0	0	25	32766	32766	32766	32766	44	32766	10051	32766	32766	32766	32766	32766	89	30	32766
57178	3304	11232	1251	1965	12	4	89	199	8	0	0	0	25	32766	32766	32766	32766	49	32766	10035	32766	32766	32766	32766	32766	86	40	32766
57178	3304	11232	1251	1965	12	5	75	189	-16	0	0	0	28	32766	32766	32766	32766	44	32766	10095	32766	32766	32766	32766	32766	87	47	32766
57178	3304	11232	1251	1965	12	6	86	145	44	0	0	0	35	32766	32766	32766	32766	35	32766	10099	32766	32766	32766	32766	32766	81	49	32766
57178	3304	11232	1251	1965	12	7	56	132	-14	0	0	0	43	32766	32766	32766	32766	41	32766	10125	32766	32766	32766	32766	32766	87	43	32766
57178	3304	11232	1251	1965	12	8	45	112	-28	0	0	0	30	32766	32766	32766	32766	42	32766	10144	32766	32766	32766	32766	32766	37	29	32766
57178	3304	11232	1251	1965	12	9	69	139	3	32700	0	32700	25	32766	32766	32766	32766	45	32766	10098	32766	32766	32766	32766	32766	81	30	32766
57178	3304	11232	1251	1965	12	10	70	158	-18	0	0	0	8	32766	32766	32766	32766	56	32766	10035	32766	32766	32766	32766	32766	81	20	32766
57178	3304	11232	1251	1965	12	11	90	122	75	1	14	15	30	32766	32766	32766	32766	75	32766	10072	32766	32766	32766	32766	32766	0	13	32766
57178	3304	11232	1251	1965	12	12	83	131	42	32700	32700	32700	25	32766	32766	32766	32766	88	32766	10091	32766	32766	32766	32766	32766	54	13	32766
57178	3304	11232	1251	1965	12	13	55	102	20	0	1	1	13	32766	32766	32766	32766	96	32766	10029	32766	32766	32766	32766	32766	16	3	32766
57178	3304	11232	1251	1965	12	14	53	135	-14	0	32001	32001	10	32766	32766	32766	32766	91	32766	9981	32766	32766	32766	32766	32766	26	8	32766
57178	3304	11232	1251	1965	12	15	60	102	2	0	0	0	35	32766	32766	32766	32766	53	32766	10115	32766	32766	32766	32766	32766	84	44	32766
57178	3304	11232	1251	1965	12	16	27	100	-30	0	0	0	3	32766	32766	32766	32766	50	32766	10136	32766	32766	32766	32766	32766	80	19	32766
57178	3304	11232	1251	1965	12	17	28	61	-22	0	0	0	38	32766	32766	32766	32766	40	32766	10111	32766	32766	32766	32766	32766	0	22	32766
57178	3304	11232	1251	1965	12	18	26	44	7	0	30014	30014	35	32766	32766	32766	32766	69	32766	10068	32766	32766	32766	32766	32766	0	17	32766
57178	3304	11232	1251	1965	12	19	40	84	9	32700	0	32700	13	32766	32766	32766	32766	92	32766	10057	32766	32766	32766	32766	32766	31	6	32766
57178	3304	11232	1251	1965	12	20	16	92	-25	0	32002	32002	8	32766	32766	32766	32766	92	32766	10062	32766	32766	32766	32766	32766	40	8	32766
57178	3304	11232	1251	1965	12	21	15	57	-19	0	0	0	43	32766	32766	32766	32766	65	32766	10103	32766	32766	32766	32766	32766	86	29	32766
57178	3304	11232	1251	1965	12	22	2	49	-32	0	0	0	48	32766	32766	32766	32766	46	32766	10119	32766	32766	32766	32766	32766	8	23	32766
57178	3304	11232	1251	1965	12	23	36	84	0	0	32700	32700	13	32766	32766	32766	32766	52	32766	10079	32766	32766	32766	32766	32766	11	16	32766
57178	3304	11232	1251	1965	12	24	28	104	-44	0	0	0	28	32766	32766	32766	32766	58	32766	10076	32766	32766	32766	32766	32766	74	22	32766
57178	3304	11232	1251	1965	12	25	71	111	40	32700	0	32700	18	32766	32766	32766	32766	59	32766	10068	32766	32766	32766	32766	32766	60	21	32766
57178	3304	11232	1251	1965	12	26	43	135	-26	0	0	0	10	32766	32766	32766	32766	70	32766	10056	32766	32766	32766	32766	32766	80	15	32766
57178	3304	11232	1251	1965	12	27	44	147	-47	0	0	0	20	32766	32766	32766	32766	69	32766	10059	32766	32766	32766	32766	32766	86	21	32766
57178	3304	11232	1251	1965	12	28	38	99	-5	0	0	0	40	32766	32766	32766	32766	69	32766	9997	32766	32766	32766	32766	32766	81	19	32766
57178	3304	11232	1251	1965	12	29	6	31	-1	0	0	0	85	32766	32766	32766	32766	56	32766	10018	32766	32766	32766	32766	32766	0	31	32766
57178	3304	11232	1251	1965	12	30	-10	2	-23	32700	32700	32700	80	32766	32766	32766	32766	82	32766	10046	32766	32766	32766	32766	32766	0	7	32766
57178	3304	11232	1251	1965	12	31	-15	1	-27	32700	31013	31013	60	32766	32766	32766	32766	86	32766	10077	32766	32766	32766	32766	32766	0	7	32766
57178	3302	11235	1251	1966	1	1	-12	2	-24	31076	31002	31078	70	32766	32766	32766	32766	82	32766	10114	32766	32766	-14	8	-25	0	35	32766
57178	3302	11235	1251	1966	1	2	-7	11	-20	31002	32700	31002	33	32766	32766	32766	32766	76	32766	10120	32766	32766	-8	22	-23	0	12	32766
57178	3302	11235	1251	1966	1	3	-2	23	-17	0	0	0	8	32766	32766	32766	32766	77	32766	10058	32766	32766	5	37	-21	0	6	32766
57178	3302	11235	1251	1966	1	4	7	15	-2	0	9	9	10	32766	32766	32766	32766	92	32766	10053	32766	32766	16	32766	-4	0	0	32766
57178	3302	11235	1251	1966	1	5	6	25	-7	30017	32700	30017	58	32766	32766	32766	32766	82	32766	10098	32766	32766	12	32766	-6	7	16	32766
57178	3302	11235	1251	1966	1	6	0	37	-25	0	0	0	18	32766	32766	32766	32766	72	32766	10152	32766	32766	22	32766	-27	52	10	32766
57178	3302	11235	1251	1966	1	7	-22	3	-34	32700	0	32700	45	32766	32766	32766	32766	37	32766	10216	32766	32766	1	32766	-41	4	21	32766
57178	3302	11235	1251	1966	1	8	-35	10	-67	0	0	0	45	32766	32766	32766	32766	27	32766	10208	32766	32766	-3	32766	-86	29	22	32766
57178	3302	11235	1251	1966	1	9	-26	53	-94	0	0	0	40	32766	32766	32766	32766	32	32766	10141	32766	32766	-8	32766	-107	84	19	32766
57178	3302	11235	1251	1966	1	10	-8	79	-79	0	0	0	13	32766	32766	32766	32766	40	32766	10109	32766	32766	-4	32766	-94	83	28	32766
57178	3302	11235	1251	1966	1	11	-10	78	-91	0	0	0	10	32766	32766	32766	32766	51	32766	10082	32766	32766	-1	32766	-96	82	17	32766
57178	3302	11235	1251	1966	1	12	-3	67	-41	0	0	0	15	32766	32766	32766	32766	61	32766	10067	32766	32766	0	32766	-63	41	11	32766
57178	3302	11235	1251	1966	1	13	12	108	-70	0	0	0	3	32766	32766	32766	32766	60	32766	10089	32766	32766	19	32766	-80	74	12	32766
57178	3302	11235	1251	1966	1	14	28	125	-50	0	0	0	8	32766	32766	32766	32766	58	32766	10095	32766	32766	34	32766	-61	74	16	32766
57178	3302	11235	1251	1966	1	15	45	92	-2	0	0	0	43	32766	32766	32766	32766	49	32766	10125	32766	32766	48	32766	-39	79	32	32766
57178	3302	11235	1251	1966	1	16	28	118	-44	0	0	0	15	32766	32766	32766	32766	60	32766	10062	32766	32766	36	32766	-58	69	24	32766
57178	3302	11235	1251	1966	1	17	32	127	-38	0	0	0	23	32766	32766	32766	32766	68	32766	9979	32766	32766	43	32766	-55	74	16	32766
57178	3302	11235	1251	1966	1	18	3	63	-26	0	0	0	83	32766	32766	32766	32766	73	32766	10060	32766	32766	18	32766	-36	83	19	32766
57178	3302	11235	1251	1966	1	19	-25	9	-52	31003	31059	31062	98	32766	32766	32766	32766	82	32766	10144	32766	32766	-24	32766	-53	0	21	32766
57178	3302	11235	1251	1966	1	20	-61	-50	-70	31020	31039	31059	95	32766	32766	32766	32766	81	32766	10169	32766	32766	-60	32766	-72	0	10	32766
57178	3302	11235	1251	1966	1	21	-68	-56	-80	31017	31004	31021	70	32766	32766	32766	32766	77	32766	10189	32766	32766	-66	32766	-94	0	8	32766
57178	3302	11235	1251	1966	1	22	-68	-25	-76	31010	31001	31011	13	32766	32766	32766	32766	83	32766	10186	32766	32766	-49	32766	-106	64	3	32766
57178	3302	11235	1251	1966	1	23	-94	-26	-157	0	0	0	15	32766	32766	32766	32766	86	32766	10172	32766	32766	-96	32766	-167	45	9	32766
57178	3302	11235	1251	1966	1	24	-58	20	-130	0	0	0	5	32766	32766	32766	32766	80	32766	10152	32766	32766	-74	32766	-152	86	6	32766
57178	3302	11235	1251	1966	1	25	-18	46	-64	0	0	0	3	32766	32766	32766	32766	83	32766	10158	32766	32766	-35	32766	-112	55	5	32766
57178	3302	11235	1251	1966	1	26	6	68	-54	0	0	0	33	32766	32766	32766	32766	59	32766	10148	32766	32766	-35	32766	-102	84	16	32766
57178	3302	11235	1251	1966	1	27	35	127	-35	0	0	0	43	32766	32766	32766	32766	56	32766	10062	32766	32766	29	32766	-86	90	24	32766
57178	3302	11235	1251	1966	1	28	40	139	-35	0	0	0	23	32766	32766	32766	32766	59	32766	10095	32766	32766	13	32766	-91	88	26	32766
57178	3302	11235	1251	1966	1	29	48	132	-21	0	0	0	25	32766	32766	32766	32766	68	32766	10034	32766	32766	37	32766	-41	59	23	32766
57178	3302	11235	1251	1966	1	30	47	102	-5	0	0	0	15	32766	32766	32766	32766	79	32766	10019	32766	32766	45	32766	-7	0	12	32766
57178	3302	11235	1251	1966	1	31	27	117	-40	0	0	0	33	32766	32766	32766	32766	75	32766	10073	32766	32766	42	32766	-17	74	23	32766
57178	3302	11235	1251	1966	2	1	29	64	0	0	0	0	53	32766	32766	32766	32766	72	32766	10151	32766	32766	38	32766	-19	0	20	32766
57178	3302	11235	1251	1966	2	2	43	70	18	0	32700	32700	28	32766	32766	32766	32766	78	32766	10089	32766	32766	43	32766	13	0	10	32766
57178	3302	11235	1251	1966	2	3	62	141	-10	1	0	1	18	32766	32766	32766	32766	75	32766	10044	32766	32766	71	32766	-11	88	22	32766
57178	3302	11235	1251	1966	2	4	80	169	-20	0	0	0	15	32766	32766	32766	32766	59	32766	10063	32766	32766	71	32766	-16	49	28	32766
57178	3302	11235	1251	1966	2	5	71	176	-12	0	0	0	23	32766	32766	32766	32766	47	32766	10025	32766	32766	61	32766	-11	74	37	32766
57178	3302	11235	1251	1966	2	6	85	208	-18	0	0	0	30	32766	32766	32766	32766	48	32766	9981	32766	32766	70	32766	-13	92	48	32766
57178	3302	11235	1251	1966	2	7	55	137	-12	0	0	0	13	32766	32766	32766	32766	63	32766	10013	32766	32766	48	32766	-14	7	14	32766
57178	3302	11235	1251	1966	2	8	81	201	-35	0	0	0	10	32766	32766	32766	32766	59	32766	10021	32766	32766	77	32766	-21	84	38	32766
57178	3302	11235	1251	1966	2	9	36	138	4	0	0	0	83	32766	32766	32766	32766	57	32766	10013	32766	32766	49	32766	-3	59	44	32766
57178	3302	11235	1251	1966	2	10	5	33	-12	0	0	0	63	32766	32766	32766	32766	47	32766	10105	32766	32766	18	32766	-26	4	32	32766
57178	3302	11235	1251	1966	2	11	-16	46	-70	0	0	0	40	32766	32766	32766	32766	51	32766	10146	32766	32766	12	32766	-47	78	24	32766
57178	3302	11235	1251	1966	2	12	-16	16	-37	0	0	0	50	32766	32766	32766	32766	34	32766	10166	32766	32766	-15	32766	-43	0	25	32766
57178	3302	11235	1251	1966	2	13	-2	54	-62	0	0	0	28	32766	32766	32766	32766	50	32766	10091	32766	32766	28	32766	-49	83	20	32766
57178	3302	11235	1251	1966	2	14	17	80	-44	0	0	0	50	32766	32766	32766	32766	66	32766	9963	32766	32766	38	32766	-42	83	22	32766
57178	3302	11235	1251	1966	2	15	13	59	-44	0	0	0	55	32766	32766	32766	32766	47	32766	10041	32766	32766	10	32766	-32	0	30	32766
57178	3302	11235	1251	1966	2	16	8	70	-39	0	0	0	23	32766	32766	32766	32766	36	32766	10108	32766	32766	36	32766	-38	48	25	32766
57178	3302	11235	1251	1966	2	17	6	68	-56	0	0	0	23	32766	32766	32766	32766	36	32766	10099	32766	32766	30	32766	-29	0	21	32766
57178	3302	11235	1251	1966	2	18	12	85	-55	0	0	0	13	32766	32766	32766	32766	31	32766	10107	32766	32766	32	32766	-36	77	28	32766
57178	3302	11235	1251	1966	2	19	11	104	-69	0	0	0	5	32766	32766	32766	32766	45	32766	10073	32766	32766	41	32766	-36	83	29	32766
57178	3302	11235	1251	1966	2	20	31	92	-8	0	0	0	28	32766	32766	32766	32766	44	32766	10095	32766	32766	37	32766	-1	13	34	32766
57178	3302	11235	1251	1966	2	21	27	130	-62	0	0	0	13	32766	32766	32766	32766	45	32766	10077	32766	32766	53	32766	-41	87	28	32766
57178	3302	11235	1251	1966	2	22	44	128	-18	0	0	0	43	32766	32766	32766	32766	41	32766	10059	32766	32766	66	32766	-16	74	41	32766
57178	3302	11235	1251	1966	2	23	40	106	-12	0	0	0	48	32766	32766	32766	32766	63	32766	10092	32766	32766	69	32766	-11	92	36	32766
57178	3302	11235	1251	1966	2	24	33	94	-11	0	0	0	70	32766	32766	32766	32766	63	32766	10074	32766	32766	58	32766	-13	98	38	32766
57178	3302	11235	1251	1966	2	25	34	46	24	0	2	2	50	32766	32766	32766	32766	69	32766	10108	32766	32766	39	32766	17	0	17	32766
57178	3302	11235	1251	1966	2	26	33	65	0	2	0	2	23	32766	32766	32766	32766	84	32766	10083	32766	32766	45	32766	13	0	9	32766
57178	3302	11235	1251	1966	2	27	59	103	26	0	0	0	33	32766	32766	32766	32766	54	32766	10112	32766	32766	74	32766	22	23	23	32766
57178	3302	11235	1251	1966	2	28	23	79	-38	0	0	0	50	32766	32766	32766	32766	12	32766	10186	32766	32766	59	32766	-35	104	50	32766
57178	3302	11235	1251	1966	3	1	23	75	-34	0	0	0	28	32766	32766	32766	32766	21	32766	10128	32766	32766	61	32766	-29	28	33	32766
57178	3302	11235	1251	1966	3	2	36	64	12	0	0	0	40	32766	32766	32766	32766	29	32766	10149	32766	32766	45	32766	19	0	38	32766
57178	3302	11235	1251	1966	3	3	4	90	-73	0	0	0	10	32766	32766	32766	32766	61	32766	10129	32766	32766	56	32766	-53	84	21	32766
57178	3302	11235	1251	1966	3	4	26	78	-26	0	0	0	35	32766	32766	32766	32766	62	32766	10113	32766	32766	44	32766	-30	0	22	32766
57178	3302	11235	1251	1966	3	5	40	60	16	32700	0	32700	25	32766	32766	32766	32766	69	32766	10110	32766	32766	54	32766	15	0	17	32766
57178	3302	11235	1251	1966	3	6	30	85	-40	0	0	0	13	32766	32766	32766	32766	77	32766	10114	32766	32766	47	32766	-35	0	8	32766
57178	3302	11235	1251	1966	3	7	35	92	-23	0	0	0	55	32766	32766	32766	32766	64	32766	10129	32766	32766	46	32766	-39	6	27	32766
57178	3302	11235	1251	1966	3	8	66	119	28	32700	0	32700	30	32766	32766	32766	32766	43	32766	10132	32766	32766	98	32766	20	39	45	32766
57178	3302	11235	1251	1966	3	9	81	148	16	0	0	0	15	32766	32766	32766	32766	53	32766	10115	32766	32766	102	32766	11	63	32	32766
57178	3302	11235	1251	1966	3	10	80	196	6	0	0	0	55	32766	32766	32766	32766	50	32766	10084	32766	32766	121	32766	6	78	60	32766
57178	3302	11235	1251	1966	3	11	33	116	-28	32700	0	32700	50	32766	32766	32766	32766	49	32766	10169	32766	32766	80	32766	-30	104	41	32766
57178	3302	11235	1251	1966	3	12	59	166	-34	0	0	0	38	32766	32766	32766	32766	41	32766	10072	32766	32766	88	32766	-35	104	57	32766
57178	3302	11235	1251	1966	3	13	97	196	7	0	0	0	15	32766	32766	32766	32766	61	32766	9951	32766	32766	122	32766	-8	104	50	32766
57178	3302	11235	1251	1966	3	14	133	226	44	0	0	0	10	32766	32766	32766	32766	66	32766	9919	32766	32766	165	32766	26	81	45	32766
57178	3302	11235	1251	1966	3	15	135	202	104	100	35	135	48	32766	32766	32766	32766	92	32766	9888	32766	32766	142	32766	90	6	9	32766
57178	3302	11235	1251	1966	3	16	125	225	74	32700	0	32700	25	32766	32766	32766	32766	87	32766	9936	32766	32766	145	32766	72	51	23	32766
57178	3302	11235	1251	1966	3	17	104	179	66	0	80	80	75	32766	32766	32766	32766	87	32766	9934	32766	32766	103	32766	57	5	5	32766
57178	3302	11235	1251	1966	3	18	65	82	48	32700	0	32700	40	32766	32766	32766	32766	77	32766	10116	32766	32766	69	32766	43	4	20	32766
57178	3302	11235	1251	1966	3	19	75	126	32	0	0	0	10	32766	32766	32766	32766	69	32766	10088	32766	32766	104	32766	29	96	31	32766
57178	3302	11235	1251	1966	3	20	81	147	13	0	0	0	40	32766	32766	32766	32766	72	32766	9976	32766	32766	96	32766	10	107	36	32766
57178	3302	11235	1251	1966	3	21	101	190	24	0	0	0	35	32766	32766	32766	32766	80	32766	9956	32766	32766	122	32766	21	88	37	32766
57178	3302	11235	1251	1966	3	22	113	138	97	2	11	13	70	32766	32766	32766	32766	86	32766	9968	32766	32766	113	32766	95	0	18	32766
57178	3302	11235	1251	1966	3	23	75	102	61	0	78	78	45	32766	32766	32766	32766	80	32766	9994	32766	32766	78	32766	46	0	7	32766
57178	3302	11235	1251	1966	3	24	66	76	54	36	29	65	80	32766	32766	32766	32766	81	32766	10008	32766	32766	66	32766	45	0	15	32766
57178	3302	11235	1251	1966	3	25	52	80	24	0	32700	32700	53	32766	32766	32766	32766	68	32766	10072	32766	32766	69	32766	18	17	27	32766
57178	3302	11235	1251	1966	3	26	37	80	-10	0	32700	32700	33	32766	32766	32766	32766	73	32766	10094	32766	32766	54	32766	-26	45	23	32766
57178	3302	11235	1251	1966	3	27	45	60	26	0	32700	32700	33	32766	32766	32766	32766	91	32766	10065	32766	32766	56	32766	18	0	7	32766
57178	3302	11235	1251	1966	3	28	68	96	40	3	0	3	10	32766	32766	32766	32766	86	32766	10022	32766	32766	87	32766	37	0	8	32766
57178	3302	11235	1251	1966	3	29	95	136	58	0	0	0	23	32766	32766	32766	32766	81	32766	10036	32766	32766	110	32766	45	23	21	32766
57178	3302	11235	1251	1966	3	30	78	112	50	32700	1	1	65	32766	32766	32766	32766	84	32766	10106	32766	32766	83	32766	47	0	15	32766
57178	3302	11235	1251	1966	3	31	53	70	38	32700	14	14	50	32766	32766	32766	32766	83	32766	10126	32766	32766	68	32766	35	13	14	32766
57178	3302	11235	1251	1966	4	1	75	145	30	0	0	0	25	32766	32766	32766	32766	81	32766	10082	32766	32766	99	204	25	69	25	32766
57178	3302	11235	1251	1966	4	2	89	156	14	0	0	0	38	32766	32766	32766	32766	77	32766	10041	32766	32766	112	235	16	83	35	32766
57178	3302	11235	1251	1966	4	3	122	172	89	0	0	0	20	32766	32766	32766	32766	79	32766	9993	32766	32766	145	273	82	38	28	32766
57178	3302	11235	1251	1966	4	4	141	170	86	0	0	0	33	32766	32766	32766	32766	80	32766	10008	32766	32766	133	176	75	0	20	32766
57178	3302	11235	1251	1966	4	5	109	154	81	28	69	97	90	32766	32766	32766	32766	86	32766	10040	32766	32766	108	145	82	0	8	32766
57178	3302	11235	1251	1966	4	6	94	103	80	175	51	226	65	32766	32766	32766	32766	90	32766	10009	32766	32766	94	111	74	0	1	32766
57178	3302	11235	1251	1966	4	7	76	93	60	40	34	74	98	32766	32766	32766	32766	80	32766	10073	32766	32766	76	99	50	0	9	32766
57178	3302	11235	1251	1966	4	8	87	146	20	0	0	0	15	32766	32766	32766	32766	71	32766	10096	32766	32766	120	258	7	114	41	32766
57178	3302	11235	1251	1966	4	9	103	158	54	0	0	0	5	32766	32766	32766	32766	77	32766	10047	32766	32766	126	262	60	54	24	32766
57178	3302	11235	1251	1966	4	10	149	209	92	0	0	0	15	32766	32766	32766	32766	68	32766	10027	32766	32766	167	285	83	81	46	32766
57178	3302	11235	1251	1966	4	11	164	238	76	0	0	0	20	32766	32766	32766	32766	60	32766	10016	32766	32766	171	302	78	118	65	32766
57178	3302	11235	1251	1966	4	12	176	269	104	0	0	0	15	32766	32766	32766	32766	66	32766	10004	32766	32766	186	333	94	110	68	32766
57178	3302	11235	1251	1966	4	13	185	273	90	0	0	0	35	32766	32766	32766	32766	68	32766	9980	32766	32766	201	347	90	103	75	32766
57178	3302	11235	1251	1966	4	14	220	294	127	0	0	0	45	32766	32766	32766	32766	48	32766	9950	32766	32766	223	372	125	94	108	32766
57178	3302	11235	1251	1966	4	15	225	316	144	0	0	0	40	32766	32766	32766	32766	49	32766	9902	32766	32766	237	410	123	103	104	32766
57178	3302	11235	1251	1966	4	16	202	265	129	0	0	0	38	32766	32766	32766	32766	56	32766	9912	32766	32766	212	320	126	93	103	32766
57178	3302	11235	1251	1966	4	17	212	289	146	0	0	0	28	32766	32766	32766	32766	51	32766	9926	32766	32766	226	355	132	102	84	32766
57178	3302	11235	1251	1966	4	18	170	239	119	0	103	103	65	32766	32766	32766	32766	88	32766	9896	32766	32766	169	217	111	0	1	32766
57178	3302	11235	1251	1966	4	19	163	236	101	50	0	50	38	32766	32766	32766	32766	71	32766	9972	32766	32766	183	315	97	86	39	32766
57178	3302	11235	1251	1966	4	20	167	219	116	0	0	0	13	32766	32766	32766	32766	81	32766	10000	32766	32766	186	311	118	93	40	32766
57178	3302	11235	1251	1966	4	21	176	234	107	0	0	0	33	32766	32766	32766	32766	66	32766	9967	32766	32766	197	332	115	106	59	32766
57178	3302	11235	1251	1966	4	22	171	227	104	0	0	0	25	32766	32766	32766	32766	85	32766	9910	32766	32766	186	320	115	48	29	32766
57178	3302	11235	1251	1966	4	23	190	250	142	0	0	0	20	32766	32766	32766	32766	62	32766	9954	32766	32766	213	337	140	93	60	32766
57178	3302	11235	1251	1966	4	24	130	193	108	25	131	156	23	32766	32766	32766	32766	87	32766	9893	32766	32766	138	176	110	0	6	32766
57178	3302	11235	1251	1966	4	25	155	232	93	2	0	2	3	32766	32766	32766	32766	89	32766	9891	32766	32766	188	306	97	90	30	32766
57178	3302	11235	1251	1966	4	26	167	212	114	32001	0	32001	53	32766	32766	32766	32766	84	32766	9930	32766	32766	174	264	111	69	42	32766
57178	3302	11235	1251	1966	4	27	183	241	104	0	0	0	8	32766	32766	32766	32766	67	32766	10000	32766	32766	199	347	100	115	56	32766
57178	3302	11235	1251	1966	4	28	187	266	104	0	0	0	23	32766	32766	32766	32766	70	32766	9997	32766	32766	202	354	110	93	55	32766
57178	3302	11235	1251	1966	4	29	190	256	94	0	0	0	13	32766	32766	32766	32766	71	32766	9988	32766	32766	211	367	99	107	57	32766
57178	3302	11235	1251	1966	4	30	200	272	115	0	0	0	15	32766	32766	32766	32766	72	32766	9951	32766	32766	233	405	115	114	67	32766
57178	3302	11235	1251	1966	5	1	170	238	91	5	0	5	45	32766	32766	32766	32766	58	32766	9976	32766	32766	219	400	78	122	66	32766
57178	3302	11235	1251	1966	5	2	192	277	110	0	0	0	28	32766	32766	32766	32766	70	32766	9905	32766	32766	231	387	110	106	71	32766
57178	3302	11235	1251	1966	5	3	193	245	141	0	0	0	53	32766	32766	32766	32766	67	32766	9897	32766	32766	232	365	143	82	69	32766
57178	3302	11235	1251	1966	5	4	219	278	158	0	7	7	28	32766	32766	32766	32766	76	32766	9906	32766	32766	239	395	154	32	42	32766
57178	3302	11235	1251	1966	5	5	188	243	126	20	0	20	33	32766	32766	32766	32766	59	32766	10009	32766	32766	226	366	119	97	84	32766
57178	3302	11235	1251	1966	5	6	142	190	107	0	38	38	20	32766	32766	32766	32766	90	32766	9974	32766	32766	166	213	116	0	1	32766
57178	3302	11235	1251	1966	5	7	159	214	120	0	0	0	15	32766	32766	32766	32766	86	32766	9922	32766	32766	187	313	120	50	26	32766
57178	3302	11235	1251	1966	5	8	185	239	120	0	0	0	13	32766	32766	32766	32766	74	32766	9921	32766	32766	226	360	121	89	45	32766
57178	3302	11235	1251	1966	5	9	192	235	158	18	20	38	20	32766	32766	32766	32766	85	32766	9926	32766	32766	217	335	160	29	31	32766
57178	3302	11235	1251	1966	5	10	205	267	128	0	0	0	30	32766	32766	32766	32766	53	32766	9961	32766	32766	230	375	119	121	79	32766
57178	3302	11235	1251	1966	5	11	138	219	104	1	124	125	30	32766	32766	32766	32766	71	32766	10036	32766	32766	151	207	112	4	16	32766
57178	3302	11235	1251	1966	5	12	129	172	94	10	40	50	0	32766	32766	32766	32766	90	32766	10052	32766	32766	156	254	100	43	11	32766
57178	3302	11235	1251	1966	5	13	160	207	114	0	0	0	10	32766	32766	32766	32766	83	32766	10052	32766	32766	194	310	117	82	37	32766
57178	3302	11235	1251	1966	5	14	146	179	124	0	9	9	13	32766	32766	32766	32766	85	32766	10064	32766	32766	160	187	130	0	6	32766
57178	3302	11235	1251	1966	5	15	155	214	85	0	0	0	20	32766	32766	32766	32766	76	32766	10047	32766	32766	193	341	91	116	50	32766
57178	3302	11235	1251	1966	5	16	156	203	108	0	0	0	23	32766	32766	32766	32766	75	32766	10022	32766	32766	186	310	115	54	42	32766
57178	3302	11235	1251	1966	5	17	183	240	136	0	0	0	13	32766	32766	32766	32766	72	32766	9961	32766	32766	214	360	134	83	49	32766
57178	3302	11235	1251	1966	5	18	206	287	133	0	0	0	28	32766	32766	32766	32766	72	32766	9916	32766	32766	230	388	128	116	74	32766
57178	3302	11235	1251	1966	5	19	221	288	162	0	0	0	20	32766	32766	32766	32766	77	32766	9907	32766	32766	256	415	160	101	59	32766
57178	3302	11235	1251	1966	5	20	207	284	128	0	10	10	23	32766	32766	32766	32766	79	32766	9887	32766	32766	242	426	134	74	48	32766
57178	3302	11235	1251	1966	5	21	202	220	184	12	62	74	8	32766	32766	32766	32766	95	32766	9883	32766	32766	217	250	186	0	0	32766
57178	3302	11235	1251	1966	5	22	202	220	162	32700	0	32700	38	32766	32766	32766	32766	82	32766	9956	32766	32766	205	271	164	39	37	32766
57178	3302	11235	1251	1966	5	23	216	268	167	1	0	1	18	32766	32766	32766	32766	71	32766	9947	32766	32766	250	396	165	95	58	32766
57178	3302	11235	1251	1966	5	24	213	276	131	0	32700	32700	13	32766	32766	32766	32766	67	32766	9939	32766	32766	265	465	134	63	50	32766
57178	3302	11235	1251	1966	5	25	173	241	130	0	0	0	35	32766	32766	32766	32766	72	32766	9997	32766	32766	195	388	140	19	36	32766
57178	3302	11235	1251	1966	5	26	194	246	145	32700	0	32700	18	32766	32766	32766	32766	61	32766	9991	32766	32766	241	455	149	58	63	32766
57178	3302	11235	1251	1966	5	27	201	259	124	0	0	0	8	32766	32766	32766	32766	65	32766	9988	32766	32766	257	463	135	57	46	32766
57178	3302	11235	1251	1966	5	28	211	252	161	0	0	0	15	32766	32766	32766	32766	66	32766	9975	32766	32766	240	382	165	0	41	32766
57178	3302	11235	1251	1966	5	29	235	324	124	0	0	0	20	32766	32766	32766	32766	60	32766	9920	32766	32766	305	10535	134	122	99	32766
57178	3302	11235	1251	1966	5	30	256	340	137	0	0	0	35	32766	32766	32766	32766	58	32766	9877	32766	32766	298	10478	142	128	123	32766
57178	3302	11235	1251	1966	5	31	269	344	167	0	0	0	33	32766	32766	32766	32766	55	32766	9856	32766	32766	338	10578	173	127	123	32766
57178	3302	11235	1251	1966	6	1	271	338	182	0	0	0	23	32766	32766	32766	32766	62	32766	9873	32766	32766	340	10574	179	98	98	32766
57178	3302	11235	1251	1966	6	2	272	319	207	0	32700	32700	30	32766	32766	32766	32766	72	32766	9879	32766	32766	314	10470	201	6	68	32766
57178	3302	11235	1251	1966	6	3	227	296	204	118	2	120	25	32766	32766	32766	32766	90	32766	9845	32766	32766	243	334	209	2	14	32766
57178	3302	11235	1251	1966	6	4	252	344	180	32001	0	32001	20	32766	32766	32766	32766	73	32766	9870	32766	32766	281	10470	175	91	71	32766
57178	3302	11235	1251	1966	6	5	281	350	183	0	0	0	18	32766	32766	32766	32766	56	32766	9902	32766	32766	333	10544	182	119	110	32766
57178	3302	11235	1251	1966	6	6	213	312	193	948	191	1139	20	32766	32766	32766	32766	96	32766	9913	32766	32766	233	300	204	0	70	32766
57178	3302	11235	1251	1966	6	7	212	235	192	34	70	104	23	32766	32766	32766	32766	95	32766	9923	32766	32766	231	270	200	0	0	32766
57178	3302	11235	1251	1966	6	8	210	224	195	105	11	116	48	32766	32766	32766	32766	97	32766	9891	32766	32766	218	255	200	0	25	32766
57178	3302	11235	1251	1966	6	9	208	220	188	17	32700	17	55	32766	32766	32766	32766	90	32766	9890	32766	32766	211	260	188	0	12	32766
57178	3302	11235	1251	1966	6	10	203	216	178	92	15	107	45	32766	32766	32766	32766	91	32766	9885	32766	32766	208	250	178	0	11	32766
57178	3302	11235	1251	1966	6	11	219	256	188	12	28	40	13	32766	32766	32766	32766	91	32766	9873	32766	32766	232	298	190	0	8	32766
57178	3302	11235	1251	1966	6	12	252	310	190	0	0	0	8	32766	32766	32766	32766	76	32766	9889	32766	32766	274	10470	190	104	69	32766
57178	3302	11235	1251	1966	6	13	267	332	200	0	0	0	23	32766	32766	32766	32766	71	32766	9879	32766	32766	280	10470	185	118	80	32766
57178	3302	11235	1251	1966	6	14	276	328	208	0	0	0	38	32766	32766	32766	32766	74	32766	9878	32766	32766	292	10470	203	117	80	32766
57178	3302	11235	1251	1966	6	15	248	294	195	0	90	90	25	32766	32766	32766	32766	80	32766	9885	32766	32766	258	409	205	10	39	32766
57178	3302	11235	1251	1966	6	16	242	306	173	32700	0	32700	30	32766	32766	32766	32766	75	32766	9882	32766	32766	264	415	167	120	73	32766
57178	3302	11235	1251	1966	6	17	271	346	166	23	0	23	35	32766	32766	32766	32766	64	32766	9890	32766	32766	283	10470	182	129	95	32766
57178	3302	11235	1251	1966	6	18	245	318	184	0	240	240	53	32766	32766	32766	32766	74	32766	9902	32766	32766	262	10470	200	75	94	32766
57178	3302	11235	1251	1966	6	19	242	288	186	12	0	12	30	32766	32766	32766	32766	78	32766	9901	32766	32766	279	10470	196	96	61	32766
57178	3302	11235	1251	1966	6	20	246	299	205	0	94	94	40	32766	32766	32766	32766	86	32766	9920	32766	32766	254	366	197	41	46	32766
57178	3302	11235	1251	1966	6	21	290	336	248	32700	0	32700	48	32766	32766	32766	32766	69	32766	9880	32766	32766	292	386	225	100	105	32766
57178	3302	11235	1251	1966	6	22	228	303	193	0	0	0	55	32766	32766	32766	32766	81	32766	9909	32766	32766	253	355	200	10	50	32766
57178	3302	11235	1251	1966	6	23	198	218	170	54	4	58	53	32766	32766	32766	32766	87	32766	9938	32766	32766	215	282	173	0	16	32766
57178	3302	11235	1251	1966	6	24	202	215	180	23	1	24	60	32766	32766	32766	32766	93	32766	9912	32766	32766	201	250	183	0	8	32766
57178	3302	11235	1251	1966	6	25	210	240	182	105	41	146	25	32766	32766	32766	32766	94	32766	9900	32766	32766	233	296	190	0	13	32766
57178	3302	11235	1251	1966	6	26	236	300	184	32700	32700	32700	15	32766	32766	32766	32766	93	32766	9885	32766	32766	259	390	190	54	34	32766
57178	3302	11235	1251	1966	6	27	242	287	202	0	0	0	40	32766	32766	32766	32766	92	32766	9892	32766	32766	265	375	193	63	41	32766
57178	3302	11235	1251	1966	6	28	228	248	210	32700	17	17	65	32766	32766	32766	32766	91	32766	9908	32766	32766	230	262	207	0	24	32766
57178	3302	11235	1251	1966	6	29	219	228	204	5	52	57	50	32766	32766	32766	32766	93	32766	9909	32766	32766	222	247	201	0	3	32766
57178	3302	11235	1251	1966	6	30	212	234	194	351	141	492	53	32766	32766	32766	32766	95	32766	9911	32766	32766	218	264	196	0	4	32766
57178	3302	11235	1251	1966	7	1	234	282	189	0	32700	32700	10	32766	32766	32766	32766	86	32766	9916	32766	32766	249	362	189	33	38	32766
57178	3302	11235	1251	1966	7	2	248	294	200	32700	0	32700	3	32766	32766	32766	32766	86	32766	9928	32766	32766	270	376	195	72	47	32766
57178	3302	11235	1251	1966	7	3	272	326	236	1	32700	1	10	32766	32766	32766	32766	89	32766	9892	32766	32766	299	400	237	44	35	32766
57178	3302	11235	1251	1966	7	4	275	322	237	0	414	414	20	32766	32766	32766	32766	89	32766	9874	32766	32766	292	10470	228	62	79	32766
57178	3302	11235	1251	1966	7	5	261	295	230	0	32700	32700	15	32766	32766	32766	32766	84	32766	9893	32766	32766	280	369	230	40	41	32766
57178	3302	11235	1251	1966	7	6	272	330	215	0	0	0	5	32766	32766	32766	32766	81	32766	9894	32766	32766	308	10470	219	76	57	32766
57178	3302	11235	1251	1966	7	7	243	298	220	5	111	116	40	32766	32766	32766	32766	86	32766	9913	32766	32766	252	300	222	20	41	32766
57178	3302	11235	1251	1966	7	8	233	268	198	10	20	30	18	32766	32766	32766	32766	89	32766	9913	32766	32766	256	360	207	15	25	32766
57178	3302	11235	1251	1966	7	9	267	326	218	0	0	0	23	32766	32766	32766	32766	85	32766	9869	32766	32766	292	420	215	83	56	32766
57178	3302	11235	1251	1966	7	10	285	320	245	0	32700	32700	25	32766	32766	32766	32766	77	32766	9847	32766	32766	283	416	237	35	44	32766
57178	3302	11235	1251	1966	7	11	269	328	204	32700	32700	32700	20	32766	32766	32766	32766	73	32766	9861	32766	32766	284	453	199	67	61	32766
57178	3302	11235	1251	1966	7	12	264	325	220	32700	51	51	23	32766	32766	32766	32766	82	32766	9881	32766	32766	306	479	236	57	55	32766
57178	3302	11235	1251	1966	7	13	252	292	218	0	86	86	18	32766	32766	32766	32766	88	32766	9886	32766	32766	271	360	230	0	26	32766
57178	3302	11235	1251	1966	7	14	266	326	188	32700	0	32700	13	32766	32766	32766	32766	73	32766	9864	32766	32766	294	440	185	127	69	32766
57178	3302	11235	1251	1966	7	15	283	334	212	0	0	0	13	32766	32766	32766	32766	70	32766	9877	32766	32766	312	481	210	126	86	32766
57178	3302	11235	1251	1966	7	16	284	341	204	0	0	0	13	32766	32766	32766	32766	68	32766	9907	32766	32766	342	603	200	125	85	32766
57178	3302	11235	1251	1966	7	17	290	344	215	0	0	0	13	32766	32766	32766	32766	72	32766	9902	32766	32766	359	623	208	101	74	32766
57178	3302	11235	1251	1966	7	18	264	316	217	41	0	41	23	32766	32766	32766	32766	82	32766	9877	32766	32766	316	523	227	77	60	32766
57178	3302	11235	1251	1966	7	19	281	346	218	32700	32700	32700	35	32766	32766	32766	32766	83	32766	9848	32766	32766	350	599	215	85	70	32766
57178	3302	11235	1251	1966	7	20	295	343	224	0	32700	32700	20	32766	32766	32766	32766	80	32766	9864	32766	32766	356	609	223	75	67	32766
57178	3302	11235	1251	1966	7	21	303	348	240	0	32700	32700	25	32766	32766	32766	32766	72	32766	9881	32766	32766	373	585	240	106	86	32766
57178	3302	11235	1251	1966	7	22	311	359	235	32700	0	32700	38	32766	32766	32766	32766	63	32766	9889	32766	32766	392	32766	239	128	121	32766
57178	3302	11235	1251	1966	7	23	316	367	240	0	0	0	33	32766	32766	32766	32766	64	32766	9890	32766	32766	401	32766	240	119	101	32766
57178	3302	11235	1251	1966	7	24	305	376	236	0	32700	32700	18	32766	32766	32766	32766	66	32766	9860	32766	32766	401	32766	233	105	95	32766
57178	3302	11235	1251	1966	7	25	311	381	230	0	0	0	30	32766	32766	32766	32766	64	32766	9831	32766	32766	394	32766	229	127	109	32766
57178	3302	11235	1251	1966	7	26	300	388	256	0	50	50	30	32766	32766	32766	32766	72	32766	9840	32766	32766	382	32766	250	109	100	32766
57178	3302	11235	1251	1966	7	27	288	355	216	0	0	0	10	32766	32766	32766	32766	67	32766	9863	32766	32766	353	32766	211	129	91	32766
57178	3302	11235	1251	1966	7	28	305	360	230	0	0	0	23	32766	32766	32766	32766	59	32766	9872	32766	32766	386	32766	230	131	99	32766
57178	3302	11235	1251	1966	7	29	271	324	240	84	29	113	50	32766	32766	32766	32766	85	32766	9896	32766	32766	276	32766	239	10	33	32766
57178	3302	11235	1251	1966	7	30	262	308	234	0	140	140	33	32766	32766	32766	32766	90	32766	9913	32766	32766	283	32766	230	51	58	32766
57178	3302	11235	1251	1966	7	31	273	318	238	32700	11	11	28	32766	32766	32766	32766	85	32766	9890	32766	32766	294	32766	234	87	50	32766
57178	3302	11235	1251	1966	8	1	279	316	238	88	8	96	33	32766	32766	32766	32766	79	32766	9873	32766	32766	311	32766	240	76	58	32766
57178	3302	11235	1251	1966	8	2	266	298	244	0	17	17	58	32766	32766	32766	32766	80	32766	9846	32766	32766	272	390	224	27	46	32766
57178	3302	11235	1251	1966	8	3	251	266	232	85	61	146	50	32766	32766	32766	32766	85	32766	9782	32766	32766	256	304	225	0	8	32766
57178	3302	11235	1251	1966	8	4	272	334	231	31	0	31	8	32766	32766	32766	32766	89	32766	9839	32766	32766	291	410	228	48	32	32766
57178	3302	11235	1251	1966	8	5	298	340	247	0	0	0	25	32766	32766	32766	32766	81	32766	9885	32766	32766	321	444	241	104	66	32766
57178	3302	11235	1251	1966	8	6	300	340	254	0	0	0	18	32766	32766	32766	32766	79	32766	9887	32766	32766	337	476	245	115	66	32766
57178	3302	11235	1251	1966	8	7	304	356	249	0	0	0	25	32766	32766	32766	32766	75	32766	9881	32766	32766	354	10710	244	125	87	32766
57178	3302	11235	1251	1966	8	8	304	353	235	0	0	0	15	32766	32766	32766	32766	73	32766	9893	32766	32766	381	10710	234	122	91	32766
57178	3302	11235	1251	1966	8	9	285	346	226	0	119	119	20	32766	32766	32766	32766	80	32766	9910	32766	32766	372	10625	250	95	71	32766
57178	3302	11235	1251	1966	8	10	261	322	222	31	32700	31	18	32766	32766	32766	32766	86	32766	9917	32766	32766	300	428	226	54	53	32766
57178	3302	11235	1251	1966	8	11	252	274	236	32700	0	32700	50	32766	32766	32766	32766	87	32766	9945	32766	32766	265	350	237	17	34	32766
57178	3302	11235	1251	1966	8	12	213	254	189	22	55	77	73	32766	32766	32766	32766	82	32766	9980	32766	32766	213	243	186	0	7	32766
57178	3302	11235	1251	1966	8	13	198	223	170	32	32700	32	53	32766	32766	32766	32766	86	32766	9992	32766	32766	206	257	170	0	22	32766
57178	3302	11235	1251	1966	8	14	235	287	194	0	0	0	33	32766	32766	32766	32766	78	32766	9957	32766	32766	250	403	180	92	54	32766
57178	3302	11235	1251	1966	8	15	221	257	198	26	188	214	35	32766	32766	32766	32766	90	32766	9941	32766	32766	234	316	202	25	21	32766
57178	3302	11235	1251	1966	8	16	226	272	174	0	0	0	28	32766	32766	32766	32766	84	32766	9952	32766	32766	251	402	168	105	50	32766
57178	3302	11235	1251	1966	8	17	236	280	187	0	0	0	30	32766	32766	32766	32766	81	32766	9955	32766	32766	264	385	180	86	52	32766
57178	3302	11235	1251	1966	8	18	228	264	198	0	14	14	48	32766	32766	32766	32766	78	32766	9951	32766	32766	242	331	181	20	30	32766
57178	3302	11235	1251	1966	8	19	186	216	167	124	58	182	55	32766	32766	32766	32766	93	32766	9948	32766	32766	198	241	169	0	14	32766
57178	3302	11235	1251	1966	8	20	221	274	182	32700	0	32700	18	32766	32766	32766	32766	84	32766	9932	32766	32766	253	396	183	97	46	32766
57178	3302	11235	1251	1966	8	21	235	275	182	0	2	2	3	32766	32766	32766	32766	89	32766	9919	32766	32766	260	372	175	0	30	32766
57178	3302	11235	1251	1966	8	22	216	247	178	341	67	408	33	32766	32766	32766	32766	91	32766	9910	32766	32766	229	293	180	0	13	32766
57178	3302	11235	1251	1966	8	23	230	295	162	0	0	0	5	32766	32766	32766	32766	82	32766	9917	32766	32766	263	403	155	124	52	32766
57178	3302	11235	1251	1966	8	24	254	306	192	0	0	0	5	32766	32766	32766	32766	82	32766	9936	32766	32766	284	420	192	104	56	32766
57178	3302	11235	1251	1966	8	25	237	272	206	0	24	24	8	32766	32766	32766	32766	91	32766	9933	32766	32766	249	318	203	19	11	32766
57178	3302	11235	1251	1966	8	26	240	279	212	32700	32700	32700	18	32766	32766	32766	32766	86	32766	9923	32766	32766	254	377	210	61	40	32766
57178	3302	11235	1251	1966	8	27	222	245	204	11	1	12	25	32766	32766	32766	32766	89	32766	9958	32766	32766	232	273	204	0	16	32766
57178	3302	11235	1251	1966	8	28	219	256	193	0	32700	32700	10	32766	32766	32766	32766	89	32766	9976	32766	32766	237	342	191	5	23	32766
57178	3302	11235	1251	1966	8	29	231	261	204	32700	32700	32700	25	32766	32766	32766	32766	88	32766	9974	32766	32766	250	331	198	12	26	32766
57178	3302	11235	1251	1966	8	30	231	274	199	32700	0	32700	23	32766	32766	32766	32766	89	32766	9973	32766	32766	245	368	193	14	28	32766
57178	3302	11235	1251	1966	8	31	241	295	205	1	0	1	18	32766	32766	32766	32766	75	32766	9980	32766	32766	292	446	204	97	69	32766
57178	3302	11235	1251	1966	9	1	207	238	190	32700	3	3	25	32766	32766	32766	32766	83	32766	9959	32766	32766	218	298	194	0	15	32766
57178	3302	11235	1251	1966	9	2	217	295	148	32001	0	32001	15	32766	32766	32766	32766	82	32766	9915	32766	32766	259	430	150	86	45	32766
57178	3302	11235	1251	1966	9	3	249	322	184	0	0	0	5	32766	32766	32766	32766	82	32766	9900	32766	32766	315	521	180	119	54	32766
57178	3302	11235	1251	1966	9	4	262	326	215	0	0	0	35	32766	32766	32766	32766	71	32766	9886	32766	32766	312	489	206	118	73	32766
57178	3302	11235	1251	1966	9	5	235	301	154	0	0	0	13	32766	32766	32766	32766	52	32766	9933	32766	32766	288	521	150	120	73	32766
57178	3302	11235	1251	1966	9	6	220	298	132	0	0	0	20	32766	32766	32766	32766	66	32766	9979	32766	32766	281	521	148	77	52	32766
57178	3302	11235	1251	1966	9	7	242	310	184	0	0	0	15	32766	32766	32766	32766	62	32766	9978	32766	32766	306	526	178	103	62	32766
57178	3302	11235	1251	1966	9	8	237	308	197	0	0	0	5	32766	32766	32766	32766	68	32766	9946	32766	32766	307	548	190	93	54	32766
57178	3302	11235	1251	1966	9	9	225	308	156	0	0	0	13	32766	32766	32766	32766	68	32766	9928	32766	32766	292	534	158	81	52	32766
57178	3302	11235	1251	1966	9	10	237	312	144	0	0	0	15	32766	32766	32766	32766	65	32766	9927	32766	32766	304	535	144	109	61	32766
57178	3302	11235	1251	1966	9	11	223	280	160	0	0	0	13	32766	32766	32766	32766	77	32766	9939	32766	32766	253	458	161	32	30	32766
57178	3302	11235	1251	1966	9	12	238	310	171	0	0	0	15	32766	32766	32766	32766	71	32766	9951	32766	32766	306	543	164	103	59	32766
57178	3302	11235	1251	1966	9	13	246	309	171	0	0	0	23	32766	32766	32766	32766	66	32766	9960	32766	32766	289	514	165	72	58	32766
57178	3302	11235	1251	1966	9	14	230	288	186	1	36	37	20	32766	32766	32766	32766	74	32766	9982	32766	32766	265	392	200	0	24	32766
57178	3302	11235	1251	1966	9	15	207	244	185	32700	32700	32700	35	32766	32766	32766	32766	87	32766	10011	32766	32766	234	350	185	15	28	32766
57178	3302	11235	1251	1966	9	16	215	264	182	32700	0	32700	18	32766	32766	32766	32766	80	32766	10000	32766	32766	250	430	180	54	47	32766
57178	3302	11235	1251	1966	9	17	223	278	177	0	0	0	18	32766	32766	32766	32766	75	32766	9987	32766	32766	276	453	180	72	51	32766
57178	3302	11235	1251	1966	9	18	221	258	193	32700	2	2	10	32766	32766	32766	32766	81	32766	9987	32766	32766	239	341	202	2	15	32766
57178	3302	11235	1251	1966	9	19	221	292	162	0	0	0	20	32766	32766	32766	32766	77	32766	9981	32766	32766	275	474	155	109	60	32766
57178	3302	11235	1251	1966	9	20	228	295	163	0	0	0	23	32766	32766	32766	32766	65	32766	9979	32766	32766	283	497	157	111	63	32766
57178	3302	11235	1251	1966	9	21	232	314	142	0	0	0	13	32766	32766	32766	32766	63	32766	9966	32766	32766	284	532	144	115	58	32766
57178	3302	11235	1251	1966	9	22	230	309	144	0	0	0	15	32766	32766	32766	32766	62	32766	9972	32766	32766	288	526	150	112	68	32766
57178	3302	11235	1251	1966	9	23	231	303	156	0	0	0	23	32766	32766	32766	32766	64	32766	9967	32766	32766	286	521	160	109	69	32766
57178	3302	11235	1251	1966	9	24	239	320	163	0	0	0	15	32766	32766	32766	32766	69	32766	9965	32766	32766	294	505	165	114	60	32766
57178	3302	11235	1251	1966	9	25	216	262	180	0	0	0	45	32766	32766	32766	32766	48	32766	10014	32766	32766	259	422	175	92	93	32766
57178	3302	11235	1251	1966	9	26	193	243	140	0	32700	32700	23	32766	32766	32766	32766	40	32766	10037	32766	32766	224	436	134	30	51	32766
57178	3302	11235	1251	1966	9	27	186	227	149	0	32700	32700	10	32766	32766	32766	32766	69	32766	10015	32766	32766	207	280	150	0	15	32766
57178	3302	11235	1251	1966	9	28	215	290	143	32700	0	32700	15	32766	32766	32766	32766	62	32766	10006	32766	32766	259	475	140	103	55	32766
57178	3302	11235	1251	1966	9	29	220	292	142	0	0	0	23	32766	32766	32766	32766	53	32766	10038	32766	32766	247	497	128	94	61	32766
57178	3302	11235	1251	1966	9	30	238	306	172	32700	0	32700	15	32766	32766	32766	32766	62	32766	10029	32766	32766	294	514	161	106	64	32766
57178	3302	11235	1251	1966	10	1	236	318	189	0	1	1	25	32766	32766	32766	32766	62	32766	10015	32766	32766	296	547	187	67	67	32766
57178	3302	11235	1251	1966	10	2	191	234	144	1	0	1	33	32766	32766	32766	32766	47	32766	10083	32766	32766	227	387	135	95	69	32766
57178	3302	11235	1251	1966	10	3	142	226	64	0	0	0	18	32766	32766	32766	32766	48	32766	10065	32766	32766	199	436	60	105	54	32766
57178	3302	11235	1251	1966	10	4	159	247	74	0	0	0	30	32766	32766	32766	32766	51	32766	10059	32766	32766	209	422	69	102	57	32766
57178	3302	11235	1251	1966	10	5	180	244	126	0	0	0	45	32766	32766	32766	32766	58	32766	10071	32766	32766	219	419	111	90	62	32766
57178	3302	11235	1251	1966	10	6	201	256	140	0	0	0	35	32766	32766	32766	32766	56	32766	10047	32766	32766	245	439	123	97	67	32766
57178	3302	11235	1251	1966	10	7	200	236	176	32700	32700	32700	15	32766	32766	32766	32766	62	32766	10018	32766	32766	208	355	166	20	34	32766
57178	3302	11235	1251	1966	10	8	189	286	98	0	0	0	15	32766	32766	32766	32766	59	32766	10005	32766	32766	234	496	96	98	54	32766
57178	3302	11235	1251	1966	10	9	182	248	121	0	94	94	10	32766	32766	32766	32766	71	32766	9978	32766	32766	203	350	116	3	17	32766
57178	3302	11235	1251	1966	10	10	167	207	145	5	1	6	30	32766	32766	32766	32766	77	32766	10056	32766	32766	168	256	140	0	14	32766
57178	3302	11235	1251	1966	10	11	154	211	116	32700	0	32700	18	32766	32766	32766	32766	67	32766	10153	32766	32766	177	320	120	84	40	32766
57178	3302	11235	1251	1966	10	12	133	206	58	0	0	0	20	32766	32766	32766	32766	73	32766	10093	32766	32766	171	358	55	98	39	32766
57178	3302	11235	1251	1966	10	13	142	214	88	0	0	0	8	32766	32766	32766	32766	77	32766	10092	32766	32766	174	370	90	48	22	32766
57178	3302	11235	1251	1966	10	14	138	208	78	0	0	0	35	32766	32766	32766	32766	66	32766	10125	32766	32766	158	316	56	85	45	32766
57178	3302	11235	1251	1966	10	15	152	203	116	0	0	0	15	32766	32766	32766	32766	61	32766	10105	32766	32766	164	286	117	20	22	32766
57178	3302	11235	1251	1966	10	16	152	248	69	0	0	0	15	32766	32766	32766	32766	69	32766	10039	32766	32766	187	400	67	94	45	32766
57178	3302	11235	1251	1966	10	17	165	272	80	0	0	0	3	32766	32766	32766	32766	65	32766	10033	32766	32766	201	422	76	102	44	32766
57178	3302	11235	1251	1966	10	18	178	292	68	0	0	0	15	32766	32766	32766	32766	50	32766	10049	32766	32766	203	426	62	101	55	32766
57178	3302	11235	1251	1966	10	19	161	218	106	0	0	0	68	32766	32766	32766	32766	37	32766	10150	32766	32766	184	333	90	84	86	32766
57178	3302	11235	1251	1966	10	20	140	184	80	0	0	0	18	32766	32766	32766	32766	49	32766	10102	32766	32766	173	322	76	35	32	32766
57178	3302	11235	1251	1966	10	21	167	246	88	0	0	0	25	32766	32766	32766	32766	51	32766	10011	32766	32766	199	400	74	102	55	32766
57178	3302	11235	1251	1966	10	22	153	250	67	0	0	0	3	32766	32766	32766	32766	64	32766	10025	32766	32766	173	372	65	71	33	32766
57178	3302	11235	1251	1966	10	23	149	220	84	0	0	0	33	32766	32766	32766	32766	39	32766	10091	32766	32766	175	367	64	98	69	32766
57178	3302	11235	1251	1966	10	24	139	217	60	0	0	0	18	32766	32766	32766	32766	42	32766	10093	32766	32766	166	367	41	87	49	32766
57178	3302	11235	1251	1966	10	25	174	222	136	32700	0	32700	38	32766	32766	32766	32766	48	32766	10093	32766	32766	200	350	123	64	60	32766
57178	3302	11235	1251	1966	10	26	142	198	90	0	32700	32700	20	32766	32766	32766	32766	55	32766	10083	32766	32766	145	301	82	29	34	32766
57178	3302	11235	1251	1966	10	27	152	232	60	32700	0	32700	23	32766	32766	32766	32766	64	32766	10054	32766	32766	180	375	60	96	33	32766
57178	3302	11235	1251	1966	10	28	142	194	88	0	7	7	23	32766	32766	32766	32766	76	32766	10060	32766	32766	150	233	76	20	19	32766
57178	3302	11235	1251	1966	10	29	160	224	116	12	0	12	35	32766	32766	32766	32766	59	32766	10084	32766	32766	174	320	95	92	47	32766
57178	3302	11235	1251	1966	10	30	103	213	8	0	0	0	18	32766	32766	32766	32766	53	32766	10106	32766	32766	133	348	6	100	37	32766
57178	3302	11235	1251	1966	10	31	106	212	18	0	0	0	20	32766	32766	32766	32766	52	32766	10078	32766	32766	111	344	10	93	44	32766
57178	3302	11235	1251	1966	11	1	121	222	30	0	0	0	13	32766	32766	32766	32766	57	32766	10032	32766	32766	147	355	23	98	40	32766
57178	3302	11235	1251	1966	11	2	143	237	58	0	0	0	20	32766	32766	32766	32766	64	32766	9993	32766	32766	154	350	50	98	35	32766
57178	3302	11235	1251	1966	11	3	120	186	59	0	0	0	20	32766	32766	32766	32766	60	32766	10055	32766	32766	136	275	50	84	57	32766
57178	3302	11235	1251	1966	11	4	108	215	20	0	0	0	15	32766	32766	32766	32766	45	32766	10064	32766	32766	135	352	16	96	41	32766
57178	3302	11235	1251	1966	11	5	105	202	20	0	0	0	25	32766	32766	32766	32766	38	32766	10097	32766	32766	121	327	-11	97	45	32766
57178	3302	11235	1251	1966	11	6	101	196	29	0	0	0	25	32766	32766	32766	32766	41	32766	10085	32766	32766	101	282	16	78	37	32766
57178	3302	11235	1251	1966	11	7	109	228	-4	0	0	0	20	32766	32766	32766	32766	48	32766	10041	32766	32766	119	330	-10	93	43	32766
57178	3302	11235	1251	1966	11	8	148	240	85	0	0	0	13	32766	32766	32766	32766	51	32766	10031	32766	32766	161	340	76	67	40	32766
57178	3302	11235	1251	1966	11	9	105	174	40	0	0	0	33	32766	32766	32766	32766	64	32766	10059	32766	32766	117	279	24	65	32	32766
57178	3302	11235	1251	1966	11	10	93	138	53	0	32700	32700	55	32766	32766	32766	32766	76	32766	10106	32766	32766	100	206	35	8	22	32766
57178	3302	11235	1251	1966	11	11	39	100	4	0	32700	32700	50	32766	32766	32766	32766	82	32766	10195	32766	32766	57	95	21	0	18	32766
57178	3302	11235	1251	1966	11	12	26	160	-69	0	0	0	28	32766	32766	32766	32766	67	32766	10163	32766	32766	49	222	-65	98	32	32766
57178	3302	11235	1251	1966	11	13	73	153	-6	0	0	0	28	32766	32766	32766	32766	63	32766	10086	32766	32766	84	264	-20	71	27	32766
57178	3302	11235	1251	1966	11	14	70	185	-29	0	0	0	8	32766	32766	32766	32766	63	32766	10086	32766	32766	85	295	-33	93	23	32766
57178	3302	11235	1251	1966	11	15	98	176	22	0	0	0	38	32766	32766	32766	32766	38	32766	10146	32766	32766	101	269	-10	94	58	32766
57178	3302	11235	1251	1966	11	16	96	143	53	0	0	0	63	32766	32766	32766	32766	54	32766	10177	32766	32766	107	247	30	93	56	32766
57178	3302	11235	1251	1966	11	17	87	134	60	0	0	0	23	32766	32766	32766	32766	55	32766	10141	32766	32766	113	265	45	63	33	32766
57178	3302	11235	1251	1966	11	18	70	184	-18	0	0	0	5	32766	32766	32766	32766	60	32766	10130	32766	32766	92	295	-26	94	28	32766
57178	3302	11235	1251	1966	11	19	95	135	29	0	0	0	35	32766	32766	32766	32766	50	32766	10156	32766	32766	89	186	5	0	30	32766
57178	3302	11235	1251	1966	11	20	89	135	26	0	0	0	35	32766	32766	32766	32766	61	32766	10149	32766	32766	96	241	11	32	31	32766
57178	3302	11235	1251	1966	11	21	77	146	9	0	0	0	30	32766	32766	32766	32766	58	32766	10143	32766	32766	96	266	-12	72	27	32766
57178	3302	11235	1251	1966	11	22	35	106	-12	0	0	0	55	32766	32766	32766	32766	48	32766	10210	32766	32766	68	202	-15	72	43	32766
57178	3302	11235	1251	1966	11	23	26	56	-23	0	0	0	33	32766	32766	32766	32766	39	32766	10250	32766	32766	41	188	-30	47	28	32766
57178	3302	11235	1251	1966	11	24	-2	86	-80	0	0	0	13	32766	32766	32766	32766	47	32766	10233	32766	32766	22	228	-80	94	16	32766
57178	3302	11235	1251	1966	11	25	15	131	-80	0	0	0	15	32766	32766	32766	32766	42	32766	10171	32766	32766	25	230	-85	96	26	32766
57178	3302	11235	1251	1966	11	26	36	176	-78	0	0	0	18	32766	32766	32766	32766	48	32766	10118	32766	32766	41	256	-80	95	27	32766
57178	3302	11235	1251	1966	11	27	45	115	-21	0	0	0	40	32766	32766	32766	32766	33	32766	10153	32766	32766	47	215	-44	91	41	32766
57178	3302	11235	1251	1966	11	28	55	162	-30	0	0	0	20	32766	32766	32766	32766	41	32766	10109	32766	32766	57	259	-55	78	30	32766
57178	3302	11235	1251	1966	11	29	27	80	-28	0	0	0	58	32766	32766	32766	32766	41	32766	10196	32766	32766	37	162	-40	91	37	32766
57178	3302	11235	1251	1966	11	30	29	100	-33	0	0	0	35	32766	32766	32766	32766	33	32766	10182	32766	32766	46	220	-56	88	28	32766
57178	3302	11235	1251	1966	12	1	29	126	-56	0	0	0	10	32766	32766	32766	32766	42	32766	10138	32766	32766	37	236	-70	89	15	32766
57178	3302	11235	1251	1966	12	2	44	148	-39	0	0	0	20	32766	32766	32766	32766	46	32766	10114	32766	32766	49	251	-67	88	25	32766
57178	3302	11235	1251	1966	12	3	78	180	-30	0	0	0	35	32766	32766	32766	32766	40	32766	10083	32766	32766	77	276	-45	88	41	32766
57178	3302	11235	1251	1966	12	4	96	156	20	0	0	0	33	32766	32766	32766	32766	23	32766	10105	32766	32766	82	249	-15	75	58	32766
57178	3302	11235	1251	1966	12	5	59	136	-25	0	0	0	35	32766	32766	32766	32766	36	32766	10077	32766	32766	60	242	-46	81	37	32766
57178	3302	11235	1251	1966	12	6	91	203	-20	0	0	0	35	32766	32766	32766	32766	31	32766	10023	32766	32766	77	270	-40	84	52	32766
57178	3302	11235	1251	1966	12	7	36	134	-18	0	32700	32700	60	32766	32766	32766	32766	28	32766	10087	32766	32766	33	78	-35	0	48	32766
57178	3302	11235	1251	1966	12	8	19	76	-28	0	0	0	20	32766	32766	32766	32766	33	32766	10149	32766	32766	41	206	-30	75	19	32766
57178	3302	11235	1251	1966	12	9	-15	47	-92	0	0	0	23	32766	32766	32766	32766	34	32766	10141	32766	32766	-3	162	-100	53	26	32766
57178	3302	11235	1251	1966	12	10	0	29	-28	32700	32700	32700	65	32766	32766	32766	32766	42	32766	10141	32766	32766	5	25	-23	0	34	32766
57178	3302	11235	1251	1966	12	11	-5	42	-34	0	0	0	13	32766	32766	32766	32766	68	32766	10144	32766	32766	24	154	-42	37	8	32766
57178	3302	11235	1251	1966	12	12	-6	72	-88	0	0	0	20	32766	32766	32766	32766	65	32766	10157	32766	32766	19	212	-95	65	17	32766
57178	3302	11235	1251	1966	12	13	-5	44	-46	0	31002	31002	68	32766	32766	32766	32766	65	32766	10188	32766	32766	5	39	-35	0	24	32766
57178	3302	11235	1251	1966	12	14	-38	-20	-66	31003	0	31003	53	32766	32766	32766	32766	49	32766	10244	32766	32766	-28	10	-65	0	14	32766
57178	3302	11235	1251	1966	12	15	-41	-30	-78	0	32700	32700	53	32766	32766	32766	32766	32	32766	10251	32766	32766	-30	7	-85	0	21	32766
57178	3302	11235	1251	1966	12	16	-33	-21	-56	32700	31003	31003	28	32766	32766	32766	32766	60	32766	10205	32766	32766	-17	27	-47	0	11	32766
57178	3302	11235	1251	1966	12	17	-7	52	-38	0	0	0	13	32766	32766	32766	32766	69	32766	10166	32766	32766	11	161	-61	29	9	32766
57178	3302	11235	1251	1966	12	18	-14	60	-95	0	0	0	15	32766	32766	32766	32766	58	32766	10164	32766	32766	5	176	-100	76	9	32766
57178	3302	11235	1251	1966	12	19	0	74	-76	0	0	0	5	32766	32766	32766	32766	59	32766	10165	32766	32766	13	182	-87	60	8	32766
57178	3302	11235	1251	1966	12	20	25	92	-66	0	0	0	5	32766	32766	32766	32766	49	32766	10155	32766	32766	41	205	-90	74	14	32766
57178	3302	11235	1251	1966	12	21	36	66	8	0	0	0	60	32766	32766	32766	32766	31	32766	10194	32766	32766	41	96	5	0	43	32766
57178	3302	11235	1251	1966	12	22	10	66	-62	0	0	0	18	32766	32766	32766	32766	41	32766	10227	32766	32766	31	209	-81	61	17	32766
57178	3302	11235	1251	1966	12	23	14	82	-48	0	0	0	15	32766	32766	32766	32766	42	32766	10210	32766	32766	17	187	-70	57	14	32766
57178	3302	11235	1251	1966	12	24	3	104	-92	0	0	0	20	32766	32766	32766	32766	50	32766	10157	32766	32766	-1	191	-103	88	22	32766
57178	3302	11235	1251	1966	12	25	5	92	-80	0	0	0	20	32766	32766	32766	32766	57	32766	10138	32766	32766	6	185	-100	86	15	32766
57178	3302	11235	1251	1966	12	26	15	88	-48	0	0	0	50	32766	32766	32766	32766	44	32766	10137	32766	32766	17	181	-70	87	29	32766
57178	3302	11235	1251	1966	12	27	21	36	-6	0	0	0	33	32766	32766	32766	32766	45	32766	10149	32766	32766	26	65	-30	0	27	32766
57178	3302	11235	1251	1966	12	28	7	67	-42	0	0	0	35	32766	32766	32766	32766	55	32766	10148	32766	32766	5	181	-65	68	20	32766
57178	3302	11235	1251	1966	12	29	23	51	-18	0	32700	32700	43	32766	32766	32766	32766	45	32766	10124	32766	32766	35	151	-35	2	27	32766
57178	3302	11235	1251	1966	12	30	40	86	-10	32700	0	32700	25	32766	32766	32766	32766	67	32766	10106	32766	32766	66	215	-39	77	19	32766
57178	3302	11235	1251	1966	12	31	30	50	4	0	32700	32700	48	32766	32766	32766	32766	71	32766	10116	32766	32766	37	90	-16	0	15	32766
57178	3302	11235	1251	1967	1	1	32	56	2	30019	0	30019	15	32766	32766	32766	32766	87	32766	10105	32766	32766	49	179	0	8	3	32766
57178	3302	11235	1251	1967	1	2	36	54	18	0	5	5	20	32766	32766	32766	32766	91	32766	10074	32766	32766	33	76	-14	0	1	32766
57178	3302	11235	1251	1967	1	3	40	60	26	25	28	53	65	32766	32766	32766	32766	87	32766	10122	32766	32766	42	90	25	0	4	32766
57178	3302	11235	1251	1967	1	4	-11	29	-20	30018	32700	30018	75	32766	32766	32766	32766	78	32766	10199	32766	32766	-4	30	-15	0	15	32766
57178	3302	11235	1251	1967	1	5	-18	-2	-30	32700	31017	31017	30	32766	32766	32766	32766	78	32766	10173	32766	32766	-5	27	-23	0	5	32766
57178	3302	11235	1251	1967	1	6	-6	28	-30	31021	0	31021	13	32766	32766	32766	32766	94	32766	10196	32766	32766	9	90	-20	3	2	32766
57178	3302	11235	1251	1967	1	7	6	21	-9	0	32700	32700	23	32766	32766	32766	32766	89	32766	10177	32766	32766	15	66	-20	4	3	32766
57178	3302	11235	1251	1967	1	8	14	26	4	32700	32700	32700	13	32766	32766	32766	32766	92	32766	10097	32766	32766	25	71	4	0	3	32766
57178	3302	11235	1251	1967	1	9	23	35	12	0	32700	32700	18	32766	32766	32766	32766	92	32766	10092	32766	32766	27	56	-2	0	0	32766
57178	3302	11235	1251	1967	1	10	13	29	2	32700	32700	32700	28	32766	32766	32766	32766	90	32766	10082	32766	32766	21	56	0	0	3	32766
57178	3302	11235	1251	1967	1	11	2	13	-10	32700	30006	30006	60	32766	32766	32766	32766	88	32766	10112	32766	32766	8	27	-10	0	5	32766
57178	3302	11235	1251	1967	1	12	-45	-7	-72	32700	31013	31013	95	32766	32766	32766	32766	71	32766	10233	32766	32766	-30	-6	-54	0	16	32766
57178	3302	11235	1251	1967	1	13	-72	-64	-82	31057	31027	31084	73	32766	32766	32766	32766	89	32766	10192	32766	32766	-60	-32	-80	0	6	32766
57178	3302	11235	1251	1967	1	14	-73	-31	-116	31061	0	31061	13	32766	32766	32766	32766	90	32766	10122	32766	32766	-77	32	-166	81	7	32766
57178	3302	11235	1251	1967	1	15	-34	2	-110	0	32700	32700	10	32766	32766	32766	32766	85	32766	10129	32766	32766	-23	52	-127	0	5	32766
57178	3302	11235	1251	1967	1	16	-15	28	-72	32700	0	32700	10	32766	32766	32766	32766	85	32766	10137	32766	32766	-43	90	-125	84	10	32766
57178	3302	11235	1251	1967	1	17	-61	17	-104	0	0	0	13	32766	32766	32766	32766	98	32766	10146	32766	32766	-52	66	-115	36	4	32766
57178	3302	11235	1251	1967	1	18	-50	0	-104	0	32001	32001	13	32766	32766	32766	32766	98	32766	10105	32766	32766	-40	58	-123	0	1	32766
57178	3302	11235	1251	1967	1	19	-19	3	-48	0	0	0	58	32766	32766	32766	32766	90	32766	10107	32766	32766	-15	60	-60	82	8	32766
57178	3302	11235	1251	1967	1	20	-30	12	-70	0	0	0	48	32766	32766	32766	32766	88	32766	10134	32766	32766	-30	55	-80	80	9	32766
57178	3302	11235	1251	1967	1	21	-28	-8	-50	0	0	0	48	32766	32766	32766	32766	82	32766	10164	32766	32766	-21	15	-50	7	9	32766
57178	3302	11235	1251	1967	1	22	-19	34	-62	0	0	0	15	32766	32766	32766	32766	84	32766	10143	32766	32766	-16	80	-85	79	4	32766
57178	3302	11235	1251	1967	1	23	-2	35	-32	0	0	0	20	32766	32766	32766	32766	86	32766	10147	32766	32766	1	78	-25	37	6	32766
57178	3302	11235	1251	1967	1	24	10	38	-16	32700	0	32700	28	32766	32766	32766	32766	92	32766	10065	32766	32766	13	80	-24	5	4	32766
57178	3302	11235	1251	1967	1	25	33	71	4	0	0	0	13	32766	32766	32766	32766	87	32766	10040	32766	32766	34	129	-15	30	9	32766
57178	3302	11235	1251	1967	1	26	30	86	-11	0	32002	32002	20	32766	32766	32766	32766	91	32766	10031	32766	32766	46	205	-26	53	8	32766
57178	3302	11235	1251	1967	1	27	19	52	-3	8	54	62	73	32766	32766	32766	32766	90	32766	10043	32766	32766	20	50	-1	0	3	32766
57178	3302	11235	1251	1967	1	28	4	10	-4	56	31	30087	38	32766	32766	32766	32766	93	32766	10038	32766	32766	9	35	-1	0	13	32766
57178	3302	11235	1251	1967	1	29	40	102	0	32700	0	32700	10	32766	32766	32766	32766	79	32766	10084	32766	32766	53	177	5	65	14	32766
57178	3302	11235	1251	1967	1	30	26	60	-4	0	0	0	28	32766	32766	32766	32766	76	32766	10140	32766	32766	39	130	-15	28	16	32766
57178	3302	11235	1251	1967	1	31	1	38	-16	0	31011	31011	53	32766	32766	32766	32766	93	32766	10142	32766	32766	5	35	-11	0	9	32766
57178	3302	11235	1251	1967	2	1	-23	-15	-30	32700	31008	31008	83	32766	32766	32766	32766	84	32766	10134	32766	32766	-13	5	-30	0	8	32766
57178	3302	11235	1251	1967	2	2	-10	10	-25	32700	32700	32700	43	32766	32766	32766	32766	82	32766	10102	32766	32766	-4	74	-30	21	8	32766
57178	3302	11235	1251	1967	2	3	-5	14	-14	32700	32700	32700	20	32766	32766	32766	32766	94	32766	10104	32766	32766	7	48	-10	0	6	32766
57178	3302	11235	1251	1967	2	4	-4	5	-15	0	31040	31040	28	32766	32766	32766	32766	97	32766	10127	32766	32766	-3	14	-18	0	1	32766
57178	3302	11235	1251	1967	2	5	-25	-7	-34	31024	32700	31024	75	32766	32766	32766	32766	71	32766	10162	32766	32766	-24	7	-40	0	10	32766
57178	3302	11235	1251	1967	2	6	-21	12	-57	32700	0	32700	23	32766	32766	32766	32766	78	32766	10147	32766	32766	-17	95	-76	73	9	32766
57178	3302	11235	1251	1967	2	7	-8	25	-38	0	0	0	10	32766	32766	32766	32766	79	32766	10087	32766	32766	21	158	-44	68	9	32766
57178	3302	11235	1251	1967	2	8	-21	17	-52	0	31009	31009	55	32766	32766	32766	32766	83	32766	10120	32766	32766	-8	20	-45	0	7	32766
57178	3302	11235	1251	1967	2	9	-56	-45	-72	0	0	0	45	32766	32766	32766	32766	60	32766	10206	32766	32766	-34	5	-65	0	14	32766
57178	3302	11235	1251	1967	2	10	-48	7	-95	0	0	0	10	32766	32766	32766	32766	60	32766	10234	32766	32766	-13	100	-100	94	10	32766
57178	3302	11235	1251	1967	2	11	-19	34	-57	0	0	0	23	32766	32766	32766	32766	69	32766	10230	32766	32766	4	131	-70	97	13	32766
57178	3302	11235	1251	1967	2	12	1	62	-38	0	0	0	15	32766	32766	32766	32766	65	32766	10192	32766	32766	23	157	-50	94	17	32766
57178	3302	11235	1251	1967	2	13	14	92	-38	0	0	0	30	32766	32766	32766	32766	73	32766	10090	32766	32766	25	163	-53	98	21	32766
57178	3302	11235	1251	1967	2	14	28	115	-31	0	0	0	20	32766	32766	32766	32766	74	32766	10060	32766	32766	47	196	-42	83	20	32766
57178	3302	11235	1251	1967	2	15	28	65	-2	0	0	0	53	32766	32766	32766	32766	50	32766	10152	32766	32766	26	125	-20	58	36	32766
57178	3302	11235	1251	1967	2	16	16	96	-30	0	0	0	15	32766	32766	32766	32766	60	32766	10133	32766	32766	35	186	-49	92	24	32766
57178	3302	11235	1251	1967	2	17	8	82	-42	0	0	0	8	32766	32766	32766	32766	78	32766	10080	32766	32766	5	145	-60	40	8	32766
57178	3302	11235	1251	1967	2	18	3	41	-10	32700	32700	32700	58	32766	32766	32766	32766	71	32766	10157	32766	32766	-1	52	-40	0	16	32766
57178	3302	11235	1251	1967	2	19	2	60	-25	0	32700	32700	28	32766	32766	32766	32766	73	32766	10128	32766	32766	17	155	-42	48	10	32766
57178	3302	11235	1251	1967	2	20	20	91	-38	0	0	0	20	32766	32766	32766	32766	74	32766	10081	32766	32766	27	155	-54	45	21	32766
57178	3302	11235	1251	1967	2	21	32	104	-20	0	0	0	30	32766	32766	32766	32766	68	32766	10116	32766	32766	49	207	-44	51	19	32766
57178	3302	11235	1251	1967	2	22	34	113	-26	0	0	0	25	32766	32766	32766	32766	66	32766	10107	32766	32766	38	174	-60	30	23	32766
57178	3302	11235	1251	1967	2	23	39	94	-2	0	0	0	30	32766	32766	32766	32766	72	32766	10095	32766	32766	53	188	-36	55	26	32766
57178	3302	11235	1251	1967	2	24	42	98	-4	0	0	0	23	32766	32766	32766	32766	70	32766	10084	32766	32766	49	174	-29	52	22	32766
57178	3302	11235	1251	1967	2	25	48	134	-19	0	0	0	13	32766	32766	32766	32766	67	32766	10098	32766	32766	73	270	-40	94	28	32766
57178	3302	11235	1251	1967	2	26	56	132	5	0	0	0	28	32766	32766	32766	32766	66	32766	10107	32766	32766	64	220	-7	35	28	32766
57178	3302	11235	1251	1967	2	27	64	154	-22	0	0	0	30	32766	32766	32766	32766	61	32766	10130	32766	32766	88	321	-30	101	41	32766
57178	3302	11235	1251	1967	2	28	67	120	20	0	32700	32700	20	32766	32766	32766	32766	67	32766	10082	32766	32766	83	243	-4	8	19	32766
57178	3302	11235	1251	1967	3	1	41	82	21	32700	32700	32700	53	32766	32766	32766	32766	83	32766	10048	32766	32766	51	127	27	0	16	32766
57178	3302	11235	1251	1967	3	2	53	84	19	0	0	0	25	32766	32766	32766	32766	87	32766	10022	32766	32766	63	128	9	0	10	32766
57178	3302	11235	1251	1967	3	3	65	80	44	1	9	10	60	32766	32766	32766	32766	90	32766	10040	32766	32766	65	116	40	0	4	32766
57178	3302	11235	1251	1967	3	4	50	92	23	32700	0	32700	50	32766	32766	32766	32766	52	32766	10125	32766	32766	61	205	15	43	43	32766
57178	3302	11235	1251	1967	3	5	52	126	-24	0	0	0	15	32766	32766	32766	32766	66	32766	10096	32766	32766	82	301	-33	87	31	32766
57178	3302	11235	1251	1967	3	6	54	102	37	0	0	0	33	32766	32766	32766	32766	60	32766	10058	32766	32766	62	126	24	0	33	32766
57178	3302	11235	1251	1967	3	7	64	121	17	9	10	19	43	32766	32766	32766	32766	68	32766	10078	32766	32766	81	237	20	53	26	32766
57178	3302	11235	1251	1967	3	8	86	160	25	0	0	0	43	32766	32766	32766	32766	49	32766	10054	32766	32766	81	242	-10	60	62	32766
57178	3302	11235	1251	1967	3	9	89	173	40	0	0	0	45	32766	32766	32766	32766	62	32766	10002	32766	32766	108	318	10	68	48	32766
57178	3302	11235	1251	1967	3	10	34	90	-7	0	0	0	78	32766	32766	32766	32766	54	32766	10023	32766	32766	63	207	-10	77	45	32766
57178	3302	11235	1251	1967	3	11	3	54	-25	0	0	0	73	32766	32766	32766	32766	66	32766	10109	32766	32766	11	70	-34	0	29	32766
57178	3302	11235	1251	1967	3	12	-18	25	-51	0	31058	31058	73	32766	32766	32766	32766	66	32766	10154	32766	32766	-16	22	-51	0	50	32766
57178	3302	11235	1251	1967	3	13	-39	14	-96	31004	0	31004	15	32766	32766	32766	32766	88	32766	10181	32766	32766	-29	100	-131	48	11	32766
57178	3302	11235	1251	1967	3	14	5	70	-60	0	0	0	10	32766	32766	32766	32766	84	32766	10164	32766	32766	53	251	-45	80	14	32766
57178	3302	11235	1251	1967	3	15	32	63	17	20	18	30038	8	32766	32766	32766	32766	88	32766	10110	32766	32766	41	150	15	17	4	32766
57178	3302	11235	1251	1967	3	16	56	113	16	0	0	0	30	32766	32766	32766	32766	87	32766	10048	32766	32766	54	182	-11	31	15	32766
57178	3302	11235	1251	1967	3	17	75	138	47	32700	32700	32700	13	32766	32766	32766	32766	87	32766	10025	32766	32766	98	243	25	50	14	32766
57178	3302	11235	1251	1967	3	18	101	196	25	0	0	0	20	32766	32766	32766	32766	87	32766	9983	32766	32766	127	314	13	59	22	32766
57178	3302	11235	1251	1967	3	19	108	164	95	0	1	1	85	32766	32766	32766	32766	84	32766	10001	32766	32766	112	147	94	0	19	32766
57178	3302	11235	1251	1967	3	20	119	158	97	32700	0	32700	63	32766	32766	32766	32766	72	32766	10053	32766	32766	123	244	85	32	38	32766
57178	3302	11235	1251	1967	3	21	112	208	31	0	0	0	30	32766	32766	32766	32766	64	32766	10059	32766	32766	143	367	15	92	59	32766
57178	3302	11235	1251	1967	3	22	114	165	67	32700	0	32700	45	32766	32766	32766	32766	64	32766	10051	32766	32766	153	396	65	76	47	32766
57178	3302	11235	1251	1967	3	23	127	223	55	0	0	0	30	32766	32766	32766	32766	66	32766	10024	32766	32766	165	407	35	104	57	32766
57178	3302	11235	1251	1967	3	24	146	237	54	0	0	0	40	32766	32766	32766	32766	51	32766	10028	32766	32766	184	430	35	111	79	32766
57178	3302	11235	1251	1967	3	25	124	195	71	0	0	0	58	32766	32766	32766	32766	39	32766	10040	32766	32766	157	321	57	108	81	32766
57178	3302	11235	1251	1967	3	26	99	142	73	0	32700	32700	68	32766	32766	32766	32766	49	32766	10095	32766	32766	102	191	60	28	52	32766
57178	3302	11235	1251	1967	3	27	108	224	22	0	0	0	38	32766	32766	32766	32766	44	32766	10065	32766	32766	141	395	2	110	75	32766
57178	3302	11235	1251	1967	3	28	114	224	-5	0	0	0	25	32766	32766	32766	32766	38	32766	10067	32766	32766	170	430	-25	114	80	32766
57178	3302	11235	1251	1967	3	29	155	268	59	0	0	0	38	32766	32766	32766	32766	44	32766	9966	32766	32766	189	441	30	111	102	32766
57178	3302	11235	1251	1967	3	30	136	197	81	0	0	0	40	32766	32766	32766	32766	42	32766	10007	32766	32766	152	299	65	97	89	32766
57178	3302	11235	1251	1967	3	31	144	204	70	0	0	0	53	32766	32766	32766	32766	37	32766	9987	32766	32766	161	328	53	104	81	32766
57178	3302	11235	1251	1967	4	1	126	178	69	0	0	0	70	32766	32766	32766	32766	36	32766	10031	32766	32766	156	311	40	102	99	32766
57178	3302	11235	1251	1967	4	2	100	176	14	0	0	0	23	32766	32766	32766	32766	37	32766	10135	32766	32766	164	427	0	112	64	32766
57178	3302	11235	1251	1967	4	3	116	199	3	0	0	0	23	32766	32766	32766	32766	39	32766	10098	32766	32766	173	425	-13	103	78	32766
57178	3302	11235	1251	1967	4	4	163	240	101	32700	0	32700	30	32766	32766	32766	32766	42	32766	9978	32766	32766	205	430	92	102	83	32766
57178	3302	11235	1251	1967	4	5	170	264	79	0	0	0	20	32766	32766	32766	32766	64	32766	9971	32766	32766	225	479	62	106	67	32766
57178	3302	11235	1251	1967	4	6	207	272	131	0	0	0	33	32766	32766	32766	32766	59	32766	9977	32766	32766	248	474	120	89	82	32766
57178	3302	11235	1251	1967	4	7	217	283	157	0	32700	32700	25	32766	32766	32766	32766	66	32766	9969	32766	32766	228	430	142	43	57	32766
57178	3302	11235	1251	1967	4	8	238	312	165	0	0	0	20	32766	32766	32766	32766	67	32766	9893	32766	32766	289	539	153	70	64	32766
57178	3302	11235	1251	1967	4	9	97	286	36	0	275	275	120	32766	32766	32766	32766	84	32766	9976	32766	32766	101	261	44	0	48	32766
57178	3302	11235	1251	1967	4	10	55	102	21	29	0	29	45	32766	32766	32766	32766	78	32766	10077	32766	32766	94	261	20	29	26	32766
57178	3302	11235	1251	1967	4	11	119	172	75	0	32700	32700	25	32766	32766	32766	32766	73	32766	10077	32766	32766	133	270	73	35	22	32766
57178	3302	11235	1251	1967	4	12	142	218	81	0	0	0	18	32766	32766	32766	32766	73	32766	10059	32766	32766	169	341	59	113	48	32766
57178	3302	11235	1251	1967	4	13	177	248	105	0	0	0	28	32766	32766	32766	32766	57	32766	10039	32766	32766	180	346	88	112	61	32766
57178	3302	11235	1251	1967	4	14	170	244	107	0	0	0	43	32766	32766	32766	32766	50	32766	10043	32766	32766	188	378	85	112	78	32766
57178	3302	11235	1251	1967	4	15	164	213	107	0	0	0	28	32766	32766	32766	32766	68	32766	10021	32766	32766	185	323	103	23	34	32766
57178	3302	11235	1251	1967	4	16	174	248	87	0	0	0	18	32766	32766	32766	32766	68	32766	10042	32766	32766	216	420	80	104	53	32766
57178	3302	11235	1251	1967	4	17	168	221	121	0	28	28	15	32766	32766	32766	32766	84	32766	9987	32766	32766	176	294	108	31	28	32766
57178	3302	11235	1251	1967	4	18	182	230	149	69	32700	69	18	32766	32766	32766	32766	87	32766	9935	32766	32766	196	326	154	81	43	32766
57178	3302	11235	1251	1967	4	19	173	249	129	0	0	0	33	32766	32766	32766	32766	84	32766	9936	32766	32766	214	375	127	90	43	32766
57178	3302	11235	1251	1967	4	20	203	265	130	0	0	0	38	32766	32766	32766	32766	66	32766	9934	32766	32766	216	357	125	100	78	32766
57178	3302	11235	1251	1967	4	21	186	228	161	0	32700	32700	40	32766	32766	32766	32766	80	32766	9905	32766	32766	191	312	150	8	31	32766
57178	3302	11235	1251	1967	4	22	190	234	162	32700	0	32700	35	32766	32766	32766	32766	81	32766	9918	32766	32766	225	410	160	32	43	32766
57178	3302	11235	1251	1967	4	23	186	213	164	32700	32700	32700	60	32766	32766	32766	32766	82	32766	9917	32766	32766	191	311	164	11	34	32766
57178	3302	11235	1251	1967	4	24	162	193	143	299	21	320	25	32766	32766	32766	32766	89	32766	9948	32766	32766	180	238	150	0	31	32766
57178	3302	11235	1251	1967	4	25	144	201	95	0	0	0	5	32766	32766	32766	32766	77	32766	10009	32766	32766	180	333	89	62	30	32766
57178	3302	11235	1251	1967	4	26	166	217	121	0	0	0	10	32766	32766	32766	32766	74	32766	9982	32766	32766	208	346	116	61	37	32766
57178	3302	11235	1251	1967	4	27	164	200	144	8	32700	8	35	32766	32766	32766	32766	76	32766	10003	32766	32766	192	300	140	72	46	32766
57178	3302	11235	1251	1967	4	28	119	161	91	0	32700	32700	28	32766	32766	32766	32766	84	32766	10033	32766	32766	138	195	81	23	21	32766
57178	3302	11235	1251	1967	4	29	166	223	121	59	0	59	23	32766	32766	32766	32766	80	32766	10026	32766	32766	207	368	123	72	41	32766
57178	3302	11235	1251	1967	4	30	159	206	119	0	3	3	25	32766	32766	32766	32766	85	32766	10024	32766	32766	166	280	114	30	19	32766
57178	3302	11235	1251	1967	5	1	134	164	124	88	5	93	60	32766	32766	32766	32766	83	32766	9997	32766	32766	140	220	120	3	22	32766
57178	3302	11235	1251	1967	5	2	134	173	75	0	32700	32700	28	32766	32766	32766	32766	77	32766	10027	32766	32766	153	292	64	67	34	32766
57178	3302	11235	1251	1967	5	3	128	154	119	32700	85	85	33	32766	32766	32766	32766	90	32766	10007	32766	32766	132	155	120	0	10	32766
57178	3302	11235	1251	1967	5	4	136	146	125	8	49	57	30	32766	32766	32766	32766	88	32766	9996	32766	32766	136	174	120	0	0	32766
57178	3302	11235	1251	1967	5	5	138	163	119	29	10	39	18	32766	32766	32766	32766	86	32766	10011	32766	32766	149	213	115	0	16	32766
57178	3302	11235	1251	1967	5	6	149	201	113	0	32700	32700	30	32766	32766	32766	32766	80	32766	10007	32766	32766	174	314	108	65	34	32766
57178	3302	11235	1251	1967	5	7	160	228	104	0	0	0	15	32766	32766	32766	32766	79	32766	10005	32766	32766	187	351	85	84	43	32766
57178	3302	11235	1251	1967	5	8	181	253	123	0	0	0	25	32766	32766	32766	32766	77	32766	9998	32766	32766	203	399	95	89	48	32766
57178	3302	11235	1251	1967	5	9	192	246	155	0	0	0	13	32766	32766	32766	32766	77	32766	9968	32766	32766	205	393	149	60	37	32766
57178	3302	11235	1251	1967	5	10	209	268	165	32700	32700	32700	23	32766	32766	32766	32766	75	32766	9931	32766	32766	237	422	145	74	50	32766
57178	3302	11235	1251	1967	5	11	200	231	179	4	32700	4	33	32766	32766	32766	32766	76	32766	9941	32766	32766	218	325	180	32	37	32766
57178	3302	11235	1251	1967	5	12	176	218	118	32700	32700	32700	25	32766	32766	32766	32766	71	32766	9969	32766	32766	187	384	102	36	46	32766
57178	3302	11235	1251	1967	5	13	202	263	139	0	0	0	33	32766	32766	32766	32766	67	32766	9949	32766	32766	249	430	121	126	77	32766
57178	3302	11235	1251	1967	5	14	216	280	125	0	0	0	25	32766	32766	32766	32766	51	32766	9991	32766	32766	252	459	110	125	86	32766
57178	3302	11235	1251	1967	5	15	209	285	117	0	0	0	30	32766	32766	32766	32766	49	32766	9982	32766	32766	251	474	105	122	92	32766
57178	3302	11235	1251	1967	5	16	169	242	145	0	54	54	28	32766	32766	32766	32766	73	32766	9961	32766	32766	188	324	132	3	24	32766
57178	3302	11235	1251	1967	5	17	191	228	146	32700	0	32700	10	32766	32766	32766	32766	80	32766	9972	32766	32766	214	390	152	47	32	32766
57178	3302	11235	1251	1967	5	18	215	280	133	0	0	0	13	32766	32766	32766	32766	70	32766	9966	32766	32766	262	484	115	124	56	32766
57178	3302	11235	1251	1967	5	19	239	364	174	0	0	0	3	32766	32766	32766	32766	64	32766	9934	32766	32766	298	554	160	106	69	32766
57178	3302	11235	1251	1967	5	20	240	317	165	0	32700	32700	15	32766	32766	32766	32766	66	32766	9926	32766	32766	297	535	142	82	69	32766
57178	3302	11235	1251	1967	5	21	201	241	179	316	69	385	30	32766	32766	32766	32766	84	32766	9932	32766	32766	200	231	180	0	28	32766
57178	3302	11235	1251	1967	5	22	199	219	185	1	8	9	48	32766	32766	32766	32766	83	32766	9922	32766	32766	205	260	180	2	23	32766
57178	3302	11235	1251	1967	5	23	210	251	179	32700	0	32700	43	32766	32766	32766	32766	72	32766	9929	32766	32766	221	329	169	68	56	32766
57178	3302	11235	1251	1967	5	24	214	263	145	0	0	0	10	32766	32766	32766	32766	72	32766	9949	32766	32766	228	385	134	109	44	32766
57178	3302	11235	1251	1967	5	25	214	280	142	0	0	0	20	32766	32766	32766	32766	74	32766	9940	32766	32766	260	458	131	108	54	32766
57178	3302	11235	1251	1967	5	26	230	297	159	18	0	18	20	32766	32766	32766	32766	60	32766	9953	32766	32766	240	399	155	124	63	32766
57178	3302	11235	1251	1967	5	27	216	287	134	0	0	0	25	32766	32766	32766	32766	60	32766	9940	32766	32766	226	400	124	85	56	32766
57178	3302	11235	1251	1967	5	28	234	313	169	0	0	0	25	32766	32766	32766	32766	60	32766	9924	32766	32766	266	440	160	91	82	32766
57178	3302	11235	1251	1967	5	29	249	338	151	0	0	0	40	32766	32766	32766	32766	55	32766	9911	32766	32766	286	494	140	126	110	32766
57178	3302	11235	1251	1967	5	30	249	322	173	0	32700	32700	28	32766	32766	32766	32766	49	32766	9936	32766	32766	277	466	165	94	85	32766
57178	3302	11235	1251	1967	5	31	241	328	165	0	0	0	20	32766	32766	32766	32766	49	32766	9943	32766	32766	289	501	153	113	102	32766
57178	3302	11235	1251	1967	6	1	258	335	190	0	0	0	10	32766	32766	32766	32766	53	32766	9922	32766	32766	311	531	185	93	90	32766
57178	3302	11235	1251	1967	6	2	266	318	180	0	0	0	23	32766	32766	32766	32766	58	32766	9957	32766	32766	302	497	175	108	88	32766
57178	3302	11235	1251	1967	6	3	270	325	186	0	0	0	20	32766	32766	32766	32766	56	32766	9919	32766	32766	303	511	178	102	88	32766
57178	3302	11235	1251	1967	6	4	218	301	184	451	30	481	40	32766	32766	32766	32766	86	32766	9858	32766	32766	217	289	184	6	65	32766
57178	3302	11235	1251	1967	6	5	215	258	178	0	32700	32700	40	32766	32766	32766	32766	81	32766	9871	32766	32766	236	377	165	75	33	32766
57178	3302	11235	1251	1967	6	6	202	249	158	0	0	0	35	32766	32766	32766	32766	77	32766	9920	32766	32766	232	368	149	87	48	32766
57178	3302	11235	1251	1967	6	7	237	290	171	57	0	57	20	32766	32766	32766	32766	71	32766	9923	32766	32766	268	408	164	125	55	32766
57178	3302	11235	1251	1967	6	8	244	291	199	13	0	13	15	32766	32766	32766	32766	76	32766	9938	32766	32766	255	393	190	70	50	32766
57178	3302	11235	1251	1967	6	9	230	303	189	15	32700	15	28	32766	32766	32766	32766	79	32766	9899	32766	32766	266	415	185	69	52	32766
57178	3302	11235	1251	1967	6	10	246	337	171	32700	0	32700	30	32766	32766	32766	32766	72	32766	9866	32766	32766	308	544	158	122	89	32766
57178	3302	11235	1251	1967	6	11	237	296	168	32700	0	32700	33	32766	32766	32766	32766	57	32766	9891	32766	32766	303	535	157	135	93	32766
57178	3302	11235	1251	1967	6	12	250	299	193	0	0	0	43	32766	32766	32766	32766	62	32766	9912	32766	32766	281	484	185	84	74	32766
57178	3302	11235	1251	1967	6	13	239	271	198	151	69	220	30	32766	32766	32766	32766	78	32766	9907	32766	32766	251	336	200	3	44	32766
57178	3302	11235	1251	1967	6	14	238	274	217	32	49	81	5	32766	32766	32766	32766	90	32766	9882	32766	32766	261	380	220	36	28	32766
57178	3302	11235	1251	1967	6	15	250	305	198	0	0	0	23	32766	32766	32766	32766	85	32766	9876	32766	32766	279	421	190	84	56	32766
57178	3302	11235	1251	1967	6	16	257	292	231	32700	32700	32700	43	32766	32766	32766	32766	83	32766	9904	32766	32766	257	388	225	48	55	32766
57178	3302	11235	1251	1967	6	17	267	319	210	0	0	0	23	32766	32766	32766	32766	77	32766	9897	32766	32766	307	478	200	124	68	32766
57178	3302	11235	1251	1967	6	18	291	355	226	0	0	0	13	32766	32766	32766	32766	65	32766	9873	32766	32766	337	537	218	124	80	32766
57178	3302	11235	1251	1967	6	19	287	330	240	0	0	0	33	32766	32766	32766	32766	57	32766	9904	32766	32766	318	519	234	47	77	32766
57178	3302	11235	1251	1967	6	20	249	295	218	32700	32700	32700	45	32766	32766	32766	32766	61	32766	9944	32766	32766	257	390	218	5	61	32766
57178	3302	11235	1251	1967	6	21	210	237	182	52	32700	52	13	32766	32766	32766	32766	89	32766	9968	32766	32766	234	307	189	0	26	32766
57178	3302	11235	1251	1967	6	22	238	305	195	5	0	5	18	32766	32766	32766	32766	79	32766	9947	32766	32766	264	413	194	76	52	32766
57178	3302	11235	1251	1967	6	23	266	329	194	0	0	0	8	32766	32766	32766	32766	58	32766	9946	32766	32766	320	528	184	115	82	32766
57178	3302	11235	1251	1967	6	24	268	329	175	0	0	0	18	32766	32766	32766	32766	51	32766	9945	32766	32766	311	568	170	104	84	32766
57178	3302	11235	1251	1967	6	25	271	326	194	0	0	0	23	32766	32766	32766	32766	57	32766	9939	32766	32766	308	568	190	116	92	32766
57178	3302	11235	1251	1967	6	26	249	297	191	0	0	0	45	32766	32766	32766	32766	61	32766	9948	32766	32766	302	503	184	130	96	32766
57178	3302	11235	1251	1967	6	27	250	311	172	0	0	0	18	32766	32766	32766	32766	59	32766	9938	32766	32766	315	549	165	125	98	32766
57178	3302	11235	1251	1967	6	28	260	326	172	0	0	0	10	32766	32766	32766	32766	55	32766	9919	32766	32766	310	564	169	112	86	32766
57178	3302	11235	1251	1967	6	29	252	299	228	32700	32700	32700	20	32766	32766	32766	32766	65	32766	9907	32766	32766	292	487	222	9	60	32766
57178	3302	11235	1251	1967	6	30	248	290	224	0	33	33	5	32766	32766	32766	32766	79	32766	9882	32766	32766	302	486	228	23	37	32766
57178	3302	11235	1251	1967	7	1	265	315	225	32	0	32	8	32766	32766	32766	32766	81	32766	9851	32766	32766	303	479	230	94	50	32766
57178	3302	11235	1251	1967	7	2	278	322	248	32700	32700	32700	18	32766	32766	32766	32766	81	32766	9848	32766	32766	311	459	245	24	40	32766
57178	3302	11235	1251	1967	7	3	278	328	241	2	0	2	35	32766	32766	32766	32766	74	32766	9866	32766	32766	340	545	231	132	98	32766
57178	3302	11235	1251	1967	7	4	279	354	208	0	0	0	25	32766	32766	32766	32766	63	32766	9891	32766	32766	343	573	196	130	104	32766
57178	3302	11235	1251	1967	7	5	279	331	207	0	0	0	13	32766	32766	32766	32766	66	32766	9896	32766	32766	332	582	205	93	71	32766
57178	3302	11235	1251	1967	7	6	290	337	263	32700	32700	32700	38	32766	32766	32766	32766	75	32766	9842	32766	32766	311	484	264	27	77	32766
57178	3302	11235	1251	1967	7	7	227	307	204	2049	80	2129	30	32766	32766	32766	32766	92	32766	9864	32766	32766	249	353	209	30	27	32766
57178	3302	11235	1251	1967	7	8	260	325	213	0	0	0	23	32766	32766	32766	32766	86	32766	9868	32766	32766	295	432	205	94	56	32766
57178	3302	11235	1251	1967	7	9	269	325	233	0	0	0	18	32766	32766	32766	32766	84	32766	9879	32766	32766	299	405	224	61	46	32766
57178	3302	11235	1251	1967	7	10	265	299	235	14	40	54	15	32766	32766	32766	32766	89	32766	9869	32766	32766	266	351	240	15	22	32766
57178	3302	11235	1251	1967	7	11	287	335	239	0	0	0	5	32766	32766	32766	32766	83	32766	9885	32766	32766	324	448	235	102	53	32766
57178	3302	11235	1251	1967	7	12	301	351	271	0	0	0	25	32766	32766	32766	32766	79	32766	9855	32766	32766	325	453	269	71	63	32766
57178	3302	11235	1251	1967	7	13	261	318	229	0	261	261	23	32766	32766	32766	32766	88	32766	9860	32766	32766	268	304	237	2	42	32766
57178	3302	11235	1251	1967	7	14	262	298	239	32700	2	2	15	32766	32766	32766	32766	90	32766	9865	32766	32766	283	425	236	21	32	32766
57178	3302	11235	1251	1967	7	15	262	294	231	317	0	317	30	32766	32766	32766	32766	89	32766	9857	32766	32766	286	375	233	57	77	32766
57178	3302	11235	1251	1967	7	16	283	328	255	32700	0	32700	30	32766	32766	32766	32766	84	32766	9858	32766	32766	297	421	246	92	51	32766
57178	3302	11235	1251	1967	7	17	264	298	235	32700	32700	32700	48	32766	32766	32766	32766	86	32766	9878	32766	32766	285	418	230	104	53	32766
57178	3302	11235	1251	1967	7	18	225	266	197	209	97	306	60	32766	32766	32766	32766	94	32766	9886	32766	32766	231	326	195	7	19	32766
57178	3302	11235	1251	1967	7	19	205	235	187	313	14	327	40	32766	32766	32766	32766	91	32766	9913	32766	32766	222	287	185	4	15	32766
57178	3302	11235	1251	1967	7	20	220	257	187	217	32700	217	25	32766	32766	32766	32766	87	32766	9923	32766	32766	254	355	189	25	33	32766
57178	3302	11235	1251	1967	7	21	263	310	231	32700	0	32700	13	32766	32766	32766	32766	89	32766	9897	32766	32766	302	447	230	71	43	32766
57178	3302	11235	1251	1967	7	22	294	331	247	0	0	0	10	32766	32766	32766	32766	84	32766	9878	32766	32766	327	445	240	95	49	32766
57178	3302	11235	1251	1967	7	23	306	392	261	0	0	0	15	32766	32766	32766	32766	80	32766	9852	32766	32766	342	491	250	116	70	32766
57178	3302	11235	1251	1967	7	24	305	344	269	0	32700	32700	18	32766	32766	32766	32766	80	32766	9829	32766	32766	348	528	264	74	52	32766
57178	3302	11235	1251	1967	7	25	273	320	251	41	197	238	0	32766	32766	32766	32766	91	32766	9840	32766	32766	282	433	222	26	40	32766
57178	3302	11235	1251	1967	7	26	289	343	253	32700	0	32700	28	32766	32766	32766	32766	86	32766	9832	32766	32766	316	447	250	103	63	32766
57178	3302	11235	1251	1967	7	27	274	343	221	0	0	0	5	32766	32766	32766	32766	75	32766	9833	32766	32766	306	451	209	120	62	32766
57178	3302	11235	1251	1967	7	28	267	313	236	0	32700	32700	8	32766	32766	32766	32766	81	32766	9847	32766	32766	287	425	225	50	35	32766
57178	3302	11235	1251	1967	7	29	268	305	239	32700	32700	32700	35	32766	32766	32766	32766	68	32766	9873	32766	32766	300	496	233	69	63	32766
57178	3302	11235	1251	1967	7	30	235	265	217	5	32700	5	28	32766	32766	32766	32766	88	32766	9898	32766	32766	260	417	218	35	32	32766
57178	3302	11235	1251	1967	7	31	245	305	191	0	0	0	13	32766	32766	32766	32766	83	32766	9902	32766	32766	316	558	176	96	56	32766
57178	3302	11235	1251	1967	8	1	251	283	219	0	0	0	20	32766	32766	32766	32766	87	32766	9913	32766	32766	291	504	214	48	34	32766
57178	3302	11235	1251	1967	8	2	262	317	208	0	0	0	30	32766	32766	32766	32766	65	32766	9921	32766	32766	344	607	190	124	91	32766
57178	3302	11235	1251	1967	8	3	264	332	187	0	0	0	10	32766	32766	32766	32766	73	32766	9921	32766	32766	352	637	175	124	67	32766
57178	3302	11235	1251	1967	8	4	259	299	228	0	2	2	8	32766	32766	32766	32766	86	32766	9915	32766	32766	279	336	223	8	19	32766
57178	3302	11235	1251	1967	8	5	254	308	213	0	0	0	35	32766	32766	32766	32766	79	32766	9915	32766	32766	304	484	201	98	64	32766
57178	3302	11235	1251	1967	8	6	253	318	195	0	0	0	18	32766	32766	32766	32766	77	32766	9908	32766	32766	347	628	180	119	75	32766
57178	3302	11235	1251	1967	8	7	240	308	196	0	0	0	15	32766	32766	32766	32766	82	32766	9881	32766	32766	332	605	180	74	52	32766
57178	3302	11235	1251	1967	8	8	264	310	207	0	0	0	5	32766	32766	32766	32766	81	32766	9879	32766	32766	345	598	205	60	45	32766
57178	3302	11235	1251	1967	8	9	274	333	217	0	0	0	25	32766	32766	32766	32766	73	32766	9905	32766	32766	353	593	202	123	83	32766
57178	3302	11235	1251	1967	8	10	278	326	242	0	0	0	30	32766	32766	32766	32766	73	32766	9926	32766	32766	352	575	240	94	78	32766
57178	3302	11235	1251	1967	8	11	279	338	212	0	0	0	15	32766	32766	32766	32766	72	32766	9917	32766	32766	363	628	202	125	76	32766
57178	3302	11235	1251	1967	8	12	290	354	229	0	0	0	10	32766	32766	32766	32766	75	32766	9910	32766	32766	376	615	222	122	79	32766
57178	3302	11235	1251	1967	8	13	301	357	237	0	0	0	8	32766	32766	32766	32766	69	32766	9916	32766	32766	383	679	228	118	81	32766
57178	3302	11235	1251	1967	8	14	291	357	243	0	0	0	15	32766	32766	32766	32766	69	32766	9908	32766	32766	363	605	244	107	79	32766
57178	3302	11235	1251	1967	8	15	274	334	234	22	0	22	15	32766	32766	32766	32766	80	32766	9917	32766	32766	338	565	239	88	61	32766
57178	3302	11235	1251	1967	8	16	264	282	243	32700	5	5	23	32766	32766	32766	32766	83	32766	9930	32766	32766	283	355	247	0	17	32766
57178	3302	11235	1251	1967	8	17	267	327	226	2	32700	2	10	32766	32766	32766	32766	78	32766	9911	32766	32766	320	555	228	65	55	32766
57178	3302	11235	1251	1967	8	18	267	338	218	2	0	2	18	32766	32766	32766	32766	71	32766	9895	32766	32766	333	590	215	100	62	32766
57178	3302	11235	1251	1967	8	19	267	328	215	0	0	0	30	32766	32766	32766	32766	72	32766	9907	32766	32766	343	571	205	124	78	32766
57178	3302	11235	1251	1967	8	20	275	327	219	0	0	0	30	32766	32766	32766	32766	64	32766	9911	32766	32766	348	605	206	110	90	32766
57178	3302	11235	1251	1967	8	21	275	343	201	0	0	0	15	32766	32766	32766	32766	63	32766	9887	32766	32766	356	611	195	121	75	32766
57178	3302	11235	1251	1967	8	22	287	366	206	0	0	0	3	32766	32766	32766	32766	64	32766	9868	32766	32766	374	655	203	123	78	32766
57178	3302	11235	1251	1967	8	23	282	360	204	0	0	0	15	32766	32766	32766	32766	61	32766	9882	32766	32766	369	651	205	122	91	32766
57178	3302	11235	1251	1967	8	24	288	347	221	0	0	0	20	32766	32766	32766	32766	58	32766	9908	32766	32766	360	600	220	116	98	32766
57178	3302	11235	1251	1967	8	25	284	357	224	0	34	34	20	32766	32766	32766	32766	68	32766	9914	32766	32766	335	651	225	90	76	32766
57178	3302	11235	1251	1967	8	26	279	325	253	32700	100	100	15	32766	32766	32766	32766	84	32766	9909	32766	32766	314	520	251	82	53	32766
57178	3302	11235	1251	1967	8	27	290	346	245	0	32700	32700	25	32766	32766	32766	32766	81	32766	9904	32766	32766	321	474	246	93	61	32766
57178	3302	11235	1251	1967	8	28	284	323	253	24	0	24	45	32766	32766	32766	32766	80	32766	9924	32766	32766	330	494	250	117	77	32766
57178	3302	11235	1251	1967	8	29	290	364	235	0	0	0	33	32766	32766	32766	32766	75	32766	9909	32766	32766	361	594	244	93	70	32766
57178	3302	11235	1251	1967	8	30	264	328	242	0	0	0	45	32766	32766	32766	32766	72	32766	9932	32766	32766	315	435	246	69	74	32766
57178	3302	11235	1251	1967	8	31	241	271	211	0	0	0	58	32766	32766	32766	32766	36	32766	10001	32766	32766	295	480	205	48	118	32766
57178	3302	11235	1251	1967	9	1	236	268	208	0	0	0	40	32766	32766	32766	32766	39	32766	10006	32766	32766	277	399	215	0	86	32766
57178	3302	11235	1251	1967	9	2	235	284	205	0	0	0	48	32766	32766	32766	32766	43	32766	9998	32766	32766	295	488	206	67	102	32766
57178	3302	11235	1251	1967	9	3	236	295	191	0	0	0	38	32766	32766	32766	32766	49	32766	9996	32766	32766	300	540	181	117	106	32766
57178	3302	11235	1251	1967	9	4	248	304	186	0	0	0	23	32766	32766	32766	32766	55	32766	9982	32766	32766	328	594	175	89	80	32766
57178	3302	11235	1251	1967	9	5	247	280	226	0	32700	32700	25	32766	32766	32766	32766	56	32766	9987	32766	32766	262	355	218	0	41	32766
57178	3302	11235	1251	1967	9	6	222	294	141	0	0	0	10	32766	32766	32766	32766	52	32766	9977	32766	32766	291	541	132	37	52	32766
57178	3302	11235	1251	1967	9	7	215	249	202	32700	32700	32700	43	32766	32766	32766	32766	62	32766	9999	32766	32766	238	370	200	0	54	32766
57178	3302	11235	1251	1967	9	8	209	247	175	0	32700	32700	23	32766	32766	32766	32766	66	32766	10041	32766	32766	230	332	179	0	32	32766
57178	3302	11235	1251	1967	9	9	214	278	168	14	0	14	15	32766	32766	32766	32766	67	32766	10045	32766	32766	279	517	170	81	55	32766
57178	3302	11235	1251	1967	9	10	226	298	145	0	0	0	25	32766	32766	32766	32766	48	32766	10009	32766	32766	280	536	138	116	93	32766
57178	3302	11235	1251	1967	9	11	228	300	140	0	0	0	35	32766	32766	32766	32766	43	32766	10008	32766	32766	277	520	130	106	97	32766
57178	3302	11235	1251	1967	9	12	218	268	177	0	0	0	53	32766	32766	32766	32766	34	32766	10038	32766	32766	270	500	160	98	116	32766
57178	3302	11235	1251	1967	9	13	205	280	117	0	0	0	28	32766	32766	32766	32766	42	32766	10031	32766	32766	260	526	100	107	82	32766
57178	3302	11235	1251	1967	9	14	215	287	145	0	0	0	28	32766	32766	32766	32766	46	32766	10006	32766	32766	274	527	124	116	78	32766
57178	3302	11235	1251	1967	9	15	232	295	167	0	0	0	23	32766	32766	32766	32766	50	32766	9988	32766	32766	291	515	159	44	66	32766
57178	3302	11235	1251	1967	9	16	240	265	211	0	32700	32700	28	32766	32766	32766	32766	58	32766	9999	32766	32766	260	400	210	0	48	32766
57178	3302	11235	1251	1967	9	17	208	244	185	37	2	39	20	32766	32766	32766	32766	78	32766	10035	32766	32766	231	326	190	18	34	32766
57178	3302	11235	1251	1967	9	18	194	225	175	15	52	67	8	32766	32766	32766	32766	88	32766	10025	32766	32766	216	299	189	0	13	32766
57178	3302	11235	1251	1967	9	19	191	223	167	60	0	60	13	32766	32766	32766	32766	87	32766	9997	32766	32766	217	331	176	22	22	32766
57178	3302	11235	1251	1967	9	20	210	257	178	1	32700	1	8	32766	32766	32766	32766	88	32766	9995	32766	32766	232	353	180	10	17	32766
57178	3302	11235	1251	1967	9	21	234	311	186	0	0	0	5	32766	32766	32766	32766	76	32766	9987	32766	32766	251	391	180	101	42	32766
57178	3302	11235	1251	1967	9	22	240	307	173	0	0	0	15	32766	32766	32766	32766	64	32766	9975	32766	32766	276	477	164	94	59	32766
57178	3302	11235	1251	1967	9	23	230	294	159	0	0	0	20	32766	32766	32766	32766	64	32766	9989	32766	32766	267	490	150	73	64	32766
57178	3302	11235	1251	1967	9	24	167	261	145	32700	0	32700	98	32766	32766	32766	32766	46	32766	10082	32766	32766	181	249	148	0	93	32766
57178	3302	11235	1251	1967	9	25	159	231	81	3	0	3	3	32766	32766	32766	32766	65	32766	10049	32766	32766	200	422	80	91	39	32766
57178	3302	11235	1251	1967	9	26	167	253	82	0	0	0	5	32766	32766	32766	32766	54	32766	10012	32766	32766	219	474	65	105	54	32766
57178	3302	11235	1251	1967	9	27	176	264	81	0	0	0	18	32766	32766	32766	32766	51	32766	9986	32766	32766	219	469	70	87	57	32766
57178	3302	11235	1251	1967	9	28	195	249	149	0	0	0	10	32766	32766	32766	32766	60	32766	9991	32766	32766	237	474	130	55	48	32766
57178	3302	11235	1251	1967	9	29	204	252	155	0	0	0	40	32766	32766	32766	32766	43	32766	10021	32766	32766	235	415	139	48	82	32766
57178	3302	11235	1251	1967	9	30	190	264	115	0	0	0	13	32766	32766	32766	32766	40	32766	10078	32766	32766	246	511	90	107	72	32766
57178	3302	11235	1251	1967	10	1	173	287	67	0	0	0	20	32766	32766	32766	32766	43	32766	10039	32766	32766	224	510	48	107	73	32766
57178	3302	11235	1251	1967	10	2	185	277	76	0	0	0	23	32766	32766	32766	32766	43	32766	10020	32766	32766	216	504	60	95	60	32766
57178	3302	11235	1251	1967	10	3	196	271	147	0	0	0	13	32766	32766	32766	32766	54	32766	10009	32766	32766	239	456	140	29	44	32766
57178	3302	11235	1251	1967	10	4	212	305	111	0	0	0	20	32766	32766	32766	32766	54	32766	9992	32766	32766	249	496	93	95	57	32766
57178	3302	11235	1251	1967	10	5	195	253	149	0	32700	32700	25	32766	32766	32766	32766	44	32766	10039	32766	32766	242	455	122	75	68	32766
57178	3302	11235	1251	1967	10	6	166	265	53	0	0	0	18	32766	32766	32766	32766	29	32766	10029	32766	32766	209	495	26	107	67	32766
57178	3302	11235	1251	1967	10	7	174	308	62	0	0	0	8	32766	32766	32766	32766	46	32766	9974	32766	32766	219	503	47	108	65	32766
57178	3302	11235	1251	1967	10	8	207	331	78	0	0	0	18	32766	32766	32766	32766	42	32766	9958	32766	32766	232	510	60	103	70	32766
57178	3302	11235	1251	1967	10	9	204	281	126	0	0	0	33	32766	32766	32766	32766	30	32766	10014	32766	32766	233	462	84	81	93	32766
57178	3302	11235	1251	1967	10	10	207	291	143	0	0	0	13	32766	32766	32766	32766	41	32766	10041	32766	32766	249	501	120	89	60	32766
57178	3302	11235	1251	1967	10	11	202	333	97	0	0	0	10	32766	32766	32766	32766	48	32766	10034	32766	32766	243	527	83	103	64	32766
57178	3302	11235	1251	1967	10	12	216	287	167	0	0	0	33	32766	32766	32766	32766	33	32766	10061	32766	32766	242	474	122	103	90	32766
57178	3302	11235	1251	1967	10	13	193	306	99	0	0	0	8	32766	32766	32766	32766	47	32766	10020	32766	32766	255	533	74	98	61	32766
57178	3302	11235	1251	1967	10	14	215	317	128	0	0	0	15	32766	32766	32766	32766	44	32766	9969	32766	32766	245	495	102	101	68	32766
57178	3302	11235	1251	1967	10	15	214	316	141	0	0	0	15	32766	32766	32766	32766	61	32766	9960	32766	32766	259	503	120	101	55	32766
57178	3302	11235	1251	1967	10	16	168	245	121	0	0	0	38	32766	32766	32766	32766	40	32766	10086	32766	32766	180	300	110	7	67	32766
57178	3302	11235	1251	1967	10	17	111	150	78	0	0	0	23	32766	32766	32766	32766	29	32766	10177	32766	32766	132	282	64	10	42	32766
57178	3302	11235	1251	1967	10	18	114	136	94	1	32700	1	15	32766	32766	32766	32766	51	32766	10145	32766	32766	126	189	91	0	19	32766
57178	3302	11235	1251	1967	10	19	123	160	107	0	1	1	25	32766	32766	32766	32766	46	32766	10086	32766	32766	151	276	98	7	26	32766
57178	3302	11235	1251	1967	10	20	114	202	35	0	0	0	20	32766	32766	32766	32766	55	32766	10074	32766	32766	158	420	18	90	39	32766
57178	3302	11235	1251	1967	10	21	131	220	58	0	0	0	15	32766	32766	32766	32766	56	32766	10073	32766	32766	176	426	33	100	38	32766
57178	3302	11235	1251	1967	10	22	147	251	66	0	0	0	13	32766	32766	32766	32766	55	32766	10058	32766	32766	189	436	44	99	42	32766
57178	3302	11235	1251	1967	10	23	130	174	101	0	2	2	30	32766	32766	32766	32766	63	32766	10093	32766	32766	128	238	80	0	25	32766
57178	3302	11235	1251	1967	10	24	114	151	65	0	25	25	23	32766	32766	32766	32766	86	32766	10073	32766	32766	117	165	54	0	7	32766
57178	3302	11235	1251	1967	10	25	139	149	124	133	62	195	45	32766	32766	32766	32766	93	32766	10034	32766	32766	143	167	121	0	5	32766
57178	3302	11235	1251	1967	10	26	150	178	132	37	0	37	40	32766	32766	32766	32766	89	32766	10049	32766	32766	164	239	128	0	16	32766
57178	3302	11235	1251	1967	10	27	131	149	111	18	59	77	50	32766	32766	32766	32766	86	32766	10074	32766	32766	137	166	111	0	1	32766
57178	3302	11235	1251	1967	10	28	89	113	79	75	35	110	18	32766	32766	32766	32766	86	32766	10105	32766	32766	117	190	76	0	3	32766
57178	3302	11235	1251	1967	10	29	85	147	31	0	0	0	15	32766	32766	32766	32766	85	32766	10118	32766	32766	115	261	14	96	19	32766
57178	3302	11235	1251	1967	10	30	90	167	34	32001	0	32001	8	32766	32766	32766	32766	87	32766	10097	32766	32766	116	280	22	97	21	32766
57178	3302	11235	1251	1967	10	31	103	173	46	0	0	0	13	32766	32766	32766	32766	87	32766	10063	32766	32766	115	268	22	79	17	32766
57178	3302	11235	1251	1967	11	1	115	199	57	0	0	0	8	32766	32766	32766	32766	87	32766	10046	32766	32766	132	297	34	94	22	32766
57178	3302	11235	1251	1967	11	2	132	197	71	32001	32700	32001	8	32766	32766	32766	32766	77	32766	10064	32766	32766	146	308	44	67	20	32766
57178	3302	11235	1251	1967	11	3	123	158	115	82	1	83	10	32766	32766	32766	32766	90	32766	10083	32766	32766	132	180	96	0	6	32766
57178	3302	11235	1251	1967	11	4	92	163	31	0	32003	32003	5	32766	32766	32766	32766	90	32766	10053	32766	32766	116	255	32	28	15	32766
57178	3302	11235	1251	1967	11	5	114	204	61	0	0	0	10	32766	32766	32766	32766	80	32766	10025	32766	32766	130	290	42	82	22	32766
57178	3302	11235	1251	1967	11	6	116	203	43	0	0	0	5	32766	32766	32766	32766	69	32766	10036	32766	32766	125	305	18	87	23	32766
57178	3302	11235	1251	1967	11	7	121	203	61	0	0	0	13	32766	32766	32766	32766	69	32766	10031	32766	32766	140	327	24	76	27	32766
57178	3302	11235	1251	1967	11	8	144	216	87	0	0	0	20	32766	32766	32766	32766	72	32766	9994	32766	32766	167	353	56	90	26	32766
57178	3302	11235	1251	1967	11	9	173	203	154	32700	32700	32700	30	32766	32766	32766	32766	77	32766	9976	32766	32766	173	235	136	0	18	32766
57178	3302	11235	1251	1967	11	10	134	172	117	83	35	118	28	32766	32766	32766	32766	87	32766	10036	32766	32766	134	189	108	0	10	32766
57178	3302	11235	1251	1967	11	11	106	165	57	32700	0	32700	20	32766	32766	32766	32766	67	32766	10093	32766	32766	110	268	25	91	27	32766
57178	3302	11235	1251	1967	11	12	107	186	62	0	0	0	18	32766	32766	32766	32766	79	32766	10068	32766	32766	117	270	47	88	23	32766
57178	3302	11235	1251	1967	11	13	113	196	47	0	0	0	8	32766	32766	32766	32766	81	32766	10054	32766	32766	121	300	16	92	22	32766
57178	3302	11235	1251	1967	11	14	123	193	75	0	0	0	10	32766	32766	32766	32766	77	32766	10066	32766	32766	122	260	44	58	13	32766
57178	3302	11235	1251	1967	11	15	134	209	76	0	0	0	8	32766	32766	32766	32766	75	32766	10059	32766	32766	151	318	51	82	23	32766
57178	3302	11235	1251	1967	11	16	142	232	76	0	0	0	10	32766	32766	32766	32766	75	32766	10054	32766	32766	150	342	53	92	27	32766
57178	3302	11235	1251	1967	11	17	119	225	47	0	0	0	8	32766	32766	32766	32766	76	32766	10024	32766	32766	136	372	20	92	30	32766
57178	3302	11235	1251	1967	11	18	128	224	67	0	0	0	10	32766	32766	32766	32766	81	32766	10019	32766	32766	143	350	39	90	23	32766
57178	3302	11235	1251	1967	11	19	109	154	83	0	0	0	48	32766	32766	32766	32766	61	32766	10124	32766	32766	120	262	44	76	50	32766
57178	3302	11235	1251	1967	11	20	70	145	20	0	0	0	18	32766	32766	32766	32766	59	32766	10130	32766	32766	96	300	-14	91	27	32766
57178	3302	11235	1251	1967	11	21	95	172	29	0	0	0	10	32766	32766	32766	32766	76	32766	10070	32766	32766	110	320	2	75	18	32766
57178	3302	11235	1251	1967	11	22	116	180	67	0	0	0	38	32766	32766	32766	32766	71	32766	10068	32766	32766	127	315	37	86	31	32766
57178	3302	11235	1251	1967	11	23	91	126	66	0	32700	32700	55	32766	32766	32766	32766	77	32766	10118	32766	32766	85	155	39	1	19	32766
57178	3302	11235	1251	1967	11	24	69	101	60	11	22	33	63	32766	32766	32766	32766	90	32766	10174	32766	32766	77	99	60	0	5	32766
57178	3302	11235	1251	1967	11	25	62	82	47	0	32700	32700	40	32766	32766	32766	32766	94	32766	10154	32766	32766	76	126	52	0	7	32766
57178	3302	11235	1251	1967	11	26	75	95	61	2	32700	2	25	32766	32766	32766	32766	89	32766	10103	32766	32766	92	154	58	0	5	32766
57178	3302	11235	1251	1967	11	27	63	84	31	64	27	91	45	32766	32766	32766	32766	92	32766	10149	32766	32766	68	89	30	0	7	32766
57178	3302	11235	1251	1967	11	28	17	42	2	30036	32700	30036	80	32766	32766	32766	32766	72	32766	10231	32766	32766	27	100	-4	0	16	32766
57178	3302	11235	1251	1967	11	29	17	58	-16	0	0	0	13	32766	32766	32766	32766	69	32766	10226	32766	32766	40	178	-25	80	15	32766
57178	3302	11235	1251	1967	11	30	44	86	3	0	0	0	10	32766	32766	32766	32766	84	32766	10187	32766	32766	62	187	-16	82	11	32766
57178	3302	11235	1251	1967	12	1	53	99	17	0	0	0	18	32766	32766	32766	32766	87	32766	10179	32766	32766	53	163	-6	49	12	32766
57178	3302	11235	1251	1967	12	2	47	87	25	0	0	0	33	32766	32766	32766	32766	71	32766	10178	32766	32766	55	137	-2	59	19	32766
57178	3302	11235	1251	1967	12	3	34	99	-15	0	32001	32001	15	32766	32766	32766	32766	80	32766	10144	32766	32766	54	210	-37	70	14	32766
57178	3302	11235	1251	1967	12	4	39	103	-16	0	32001	32001	8	32766	32766	32766	32766	88	32766	10127	32766	32766	56	225	-32	72	10	32766
57178	3302	11235	1251	1967	12	5	48	104	6	0	0	0	13	32766	32766	32766	32766	82	32766	10142	32766	32766	58	230	-30	55	14	32766
57178	3302	11235	1251	1967	12	6	46	96	-1	0	0	0	8	32766	32766	32766	32766	87	32766	10092	32766	32766	72	199	-30	20	9	32766
57178	3302	11235	1251	1967	12	7	75	92	59	0	0	0	8	32766	32766	32766	32766	85	32766	10069	32766	32766	78	145	48	0	8	32766
57178	3302	11235	1251	1967	12	8	58	120	17	3	2	5	15	32766	32766	32766	32766	88	32766	10104	32766	32766	79	219	0	44	12	32766
57178	3302	11235	1251	1967	12	9	79	98	64	32700	32700	32700	43	32766	32766	32766	32766	84	32766	10103	32766	32766	90	152	54	0	11	32766
57178	3302	11235	1251	1967	12	10	79	102	61	0	1	1	25	32766	32766	32766	32766	82	32766	10084	32766	32766	92	158	49	0	11	32766
57178	3302	11235	1251	1967	12	11	70	82	64	48	37	85	30	32766	32766	32766	32766	93	32766	10040	32766	32766	77	101	46	0	4	32766
57178	3302	11235	1251	1967	12	12	72	116	57	3	0	3	13	32766	32766	32766	32766	94	32766	10031	32766	32766	80	194	40	28	7	32766
57178	3302	11235	1251	1967	12	13	71	124	41	0	0	0	23	32766	32766	32766	32766	86	32766	10095	32766	32766	73	159	20	27	9	32766
57178	3302	11235	1251	1967	12	14	63	111	28	0	0	0	18	32766	32766	32766	32766	81	32766	10125	32766	32766	69	216	7	84	14	32766
57178	3302	11235	1251	1967	12	15	48	137	-9	0	32001	32001	20	32766	32766	32766	32766	89	32766	10063	32766	32766	51	219	-21	88	12	32766
57178	3302	11235	1251	1967	12	16	48	94	-3	0	32002	32002	18	32766	32766	32766	32766	89	32766	10037	32766	32766	48	216	-20	38	12	32766
57178	3302	11235	1251	1967	12	17	39	85	7	0	0	0	30	32766	32766	32766	32766	59	32766	10070	32766	32766	38	172	-17	85	27	32766
57178	3302	11235	1251	1967	12	18	13	28	-2	0	0	0	28	32766	32766	32766	32766	45	32766	10106	32766	32766	28	94	-17	0	18	32766
57178	3302	11235	1251	1967	12	19	20	87	-20	0	0	0	15	32766	32766	32766	32766	77	32766	10081	32766	32766	37	209	-31	85	11	32766
57178	3302	11235	1251	1967	12	20	29	99	-29	0	0	0	5	32766	32766	32766	32766	82	32766	10073	32766	32766	42	224	-40	84	8	32766
57178	3302	11235	1251	1967	12	21	51	119	12	0	0	0	13	32766	32766	32766	32766	81	32766	10093	32766	32766	63	220	-11	46	13	32766
57178	3302	11235	1251	1967	12	22	27	72	-15	0	2	2	5	32766	32766	32766	32766	98	32766	10076	32766	32766	30	85	-25	0	2	32766
57178	3302	11235	1251	1967	12	23	62	79	48	2	32700	2	15	32766	32766	32766	32766	94	32766	10056	32766	32766	66	119	50	0	2	32766
57178	3302	11235	1251	1967	12	24	65	97	52	0	32700	32700	15	32766	32766	32766	32766	93	32766	10027	32766	32766	81	196	34	25	6	32766
57178	3302	11235	1251	1967	12	25	50	107	9	32002	0	32002	25	32766	32766	32766	32766	78	32766	10058	32766	32766	62	210	-7	81	17	32766
57178	3302	11235	1251	1967	12	26	49	91	32	0	0	0	20	32766	32766	32766	32766	74	32766	10070	32766	32766	60	169	10	28	13	32766
57178	3302	11235	1251	1967	12	27	42	102	-10	0	0	0	3	32766	32766	32766	32766	74	32766	10065	32766	32766	58	224	-22	56	12	32766
57178	3302	11235	1251	1967	12	28	42	124	-13	0	0	0	35	32766	32766	32766	32766	64	32766	10104	32766	32766	49	214	-23	32	23	32766
57178	3302	11235	1251	1967	12	29	34	87	-29	0	0	0	20	32766	32766	32766	32766	54	32766	10162	32766	32766	51	247	-37	62	18	32766
57178	3302	11235	1251	1967	12	30	9	97	-49	0	0	0	8	32766	32766	32766	32766	65	32766	10153	32766	32766	26	214	-60	90	14	32766
57178	3302	11235	1251	1967	12	31	25	93	-36	0	0	0	30	32766	32766	32766	32766	63	32766	10094	32766	32766	46	213	-45	66	16	32766
57178	3302	11235	1251	1968	1	1	56	108	17	0	0	0	33	32766	32766	32766	32766	45	32766	10148	32766	32766	53	181	-15	33	29	32766
57178	3302	11235	1251	1968	1	2	7	74	-52	0	0	0	13	32766	32766	32766	32766	53	32766	10238	32766	32766	21	215	-56	41	15	32766
57178	3302	11235	1251	1968	1	3	27	85	-34	0	0	0	23	32766	32766	32766	32766	48	32766	10229	32766	32766	34	207	-45	87	23	32766
57178	3302	11235	1251	1968	1	4	17	113	-65	0	0	0	20	32766	32766	32766	32766	54	32766	10166	32766	32766	19	233	-75	89	21	32766
57178	3302	11235	1251	1968	1	5	16	101	-53	0	0	0	18	32766	32766	32766	32766	56	32766	10132	32766	32766	38	244	-64	66	18	32766
57178	3302	11235	1251	1968	1	6	68	140	6	0	0	0	15	32766	32766	32766	32766	50	32766	10114	32766	32766	79	295	-10	72	26	32766
57178	3302	11235	1251	1968	1	7	54	132	6	0	0	0	13	32766	32766	32766	32766	53	32766	10087	32766	32766	61	294	-20	51	20	32766
57178	3302	11235	1251	1968	1	8	65	152	-4	0	0	0	35	32766	32766	32766	32766	66	32766	10029	32766	32766	56	246	-32	86	22	32766
57178	3302	11235	1251	1968	1	9	61	176	-25	0	0	0	20	32766	32766	32766	32766	65	32766	10071	32766	32766	61	274	-44	87	31	32766
57178	3302	11235	1251	1968	1	10	41	81	23	0	2	2	70	32766	32766	32766	32766	56	32766	10081	32766	32766	41	69	18	0	31	32766
57178	3302	11235	1251	1968	1	11	33	58	15	13	6	30019	38	32766	32766	32766	32766	85	32766	10089	32766	32766	37	144	4	13	5	32766
57178	3302	11235	1251	1968	1	12	12	32	0	2	48	30050	45	32766	32766	32766	32766	94	32766	10090	32766	32766	15	34	-1	0	22	32766
57178	3302	11235	1251	1968	1	13	6	25	-7	31047	0	31047	45	32766	32766	32766	32766	90	32766	10091	32766	32766	8	40	-4	0	10	32766
57178	3302	11235	1251	1968	1	14	-18	7	-30	31002	31001	31003	50	32766	32766	32766	32766	69	32766	10189	32766	32766	-2	80	-45	61	15	32766
57178	3302	11235	1251	1968	1	15	-42	-7	-75	0	0	0	15	32766	32766	32766	32766	64	32766	10201	32766	32766	-11	124	-83	74	11	32766
57178	3302	11235	1251	1968	1	16	-47	4	-95	0	0	0	8	32766	32766	32766	32766	73	32766	10170	32766	32766	-20	141	-101	90	6	32766
57178	3302	11235	1251	1968	1	17	-28	17	-57	0	0	0	13	32766	32766	32766	32766	83	32766	10147	32766	32766	1	144	-67	82	6	32766
57178	3302	11235	1251	1968	1	18	-18	11	-50	0	0	0	15	32766	32766	32766	32766	81	32766	10150	32766	32766	1	93	-62	33	4	32766
57178	3302	11235	1251	1968	1	19	3	70	-40	0	0	0	28	32766	32766	32766	32766	79	32766	10092	32766	32766	17	180	-58	88	8	32766
57178	3302	11235	1251	1968	1	20	17	92	-25	0	0	0	25	32766	32766	32766	32766	86	32766	10075	32766	32766	29	185	-44	83	9	32766
57178	3302	11235	1251	1968	1	21	7	33	-13	0	0	0	38	32766	32766	32766	32766	60	32766	10165	32766	32766	15	85	-20	0	14	32766
57178	3302	11235	1251	1968	1	22	-12	51	-45	0	0	0	53	32766	32766	32766	32766	66	32766	10219	32766	32766	4	154	-52	89	20	32766
57178	3302	11235	1251	1968	1	23	-43	23	-90	0	0	0	18	32766	32766	32766	32766	65	32766	10274	32766	32766	-41	194	-104	78	12	32766
57178	3302	11235	1251	1968	1	24	-26	54	-95	0	0	0	15	32766	32766	32766	32766	63	32766	10174	32766	32766	-8	213	-110	93	11	32766
57178	3302	11235	1251	1968	1	25	-2	56	-52	0	0	0	13	32766	32766	32766	32766	67	32766	10091	32766	32766	18	209	-74	66	9	32766
57178	3302	11235	1251	1968	1	26	12	66	-28	0	0	0	28	32766	32766	32766	32766	50	32766	10165	32766	32766	34	230	-63	92	25	32766
57178	3302	11235	1251	1968	1	27	-15	46	-65	0	0	0	20	32766	32766	32766	32766	61	32766	10113	32766	32766	-6	131	-78	41	10	32766
57178	3302	11235	1251	1968	1	28	8	47	-38	0	0	0	20	32766	32766	32766	32766	68	32766	10098	32766	32766	12	94	-60	0	7	32766
57178	3302	11235	1251	1968	1	29	-3	42	-16	0	0	0	50	32766	32766	32766	32766	43	32766	10241	32766	32766	-4	72	-40	11	31	32766
57178	3302	11235	1251	1968	1	30	-13	-2	-23	0	32700	32700	25	32766	32766	32766	32766	54	32766	10249	32766	32766	-6	41	-30	0	11	32766
57178	3302	11235	1251	1968	1	31	3	67	-37	0	0	0	13	32766	32766	32766	32766	55	32766	10192	32766	32766	34	244	-50	67	13	32766
57178	3302	11235	1251	1968	2	1	-16	67	-79	0	0	0	5	32766	32766	32766	32766	65	32766	10102	32766	32766	8	244	-91	90	12	32766
57178	3302	11235	1251	1968	2	2	1	67	-60	0	0	0	15	32766	32766	32766	32766	64	32766	10064	32766	32766	23	244	-80	94	14	32766
57178	3302	11235	1251	1968	2	3	11	71	-59	0	0	0	23	32766	32766	32766	32766	61	32766	10096	32766	32766	15	213	-71	39	15	32766
57178	3302	11235	1251	1968	2	4	36	82	11	0	0	0	35	32766	32766	32766	32766	54	32766	10119	32766	32766	68	260	-10	51	29	32766
57178	3302	11235	1251	1968	2	5	19	40	-5	0	32700	32700	30	32766	32766	32766	32766	69	32766	10105	32766	32766	26	91	-26	0	11	32766
57178	3302	11235	1251	1968	2	6	24	62	9	32700	32700	32700	20	32766	32766	32766	32766	80	32766	10095	32766	32766	48	197	-13	39	17	32766
57178	3302	11235	1251	1968	2	7	9	93	-52	32001	0	32001	10	32766	32766	32766	32766	82	32766	10087	32766	32766	22	257	-67	84	13	32766
57178	3302	11235	1251	1968	2	8	32	126	-41	0	0	0	8	32766	32766	32766	32766	72	32766	10054	32766	32766	59	299	-60	92	18	32766
57178	3302	11235	1251	1968	2	9	50	124	-28	0	0	0	23	32766	32766	32766	32766	44	32766	10088	32766	32766	57	266	-65	90	33	32766
57178	3302	11235	1251	1968	2	10	27	124	-64	0	0	0	10	32766	32766	32766	32766	46	32766	10085	32766	32766	42	311	-85	95	25	32766
57178	3302	11235	1251	1968	2	11	31	89	-20	0	0	0	38	32766	32766	32766	32766	28	32766	10144	32766	32766	48	278	-35	96	44	32766
57178	3302	11235	1251	1968	2	12	-10	74	-95	0	0	0	18	32766	32766	32766	32766	36	32766	10214	32766	32766	12	295	-113	98	22	32766
57178	3302	11235	1251	1968	2	13	-2	102	-98	0	0	0	8	32766	32766	32766	32766	40	32766	10180	32766	32766	25	327	-120	99	20	32766
57178	3302	11235	1251	1968	2	14	30	106	-47	0	0	0	10	32766	32766	32766	32766	46	32766	10118	32766	32766	47	291	-76	82	24	32766
57178	3302	11235	1251	1968	2	15	38	129	-46	0	0	0	13	32766	32766	32766	32766	55	32766	10097	32766	32766	37	285	-75	88	22	32766
57178	3302	11235	1251	1968	2	16	52	152	-35	0	0	0	3	32766	32766	32766	32766	63	32766	10100	32766	32766	64	335	-63	94	23	32766
57178	3302	11235	1251	1968	2	17	60	166	-32	0	0	0	13	32766	32766	32766	32766	51	32766	10095	32766	32766	77	369	-68	99	30	32766
57178	3302	11235	1251	1968	2	18	65	178	-32	0	0	0	8	32766	32766	32766	32766	47	32766	10078	32766	32766	78	389	-65	100	37	32766
57178	3302	11235	1251	1968	2	19	77	175	15	0	0	0	33	32766	32766	32766	32766	43	32766	10090	32766	32766	104	365	-35	91	47	32766
57178	3302	11235	1251	1968	2	20	111	200	25	0	0	0	33	32766	32766	32766	32766	42	32766	10075	32766	32766	142	399	-10	92	44	32766
57178	3302	11235	1251	1968	2	21	102	221	-32	0	0	0	33	32766	32766	32766	32766	43	32766	10018	32766	32766	106	388	-53	100	68	32766
57178	3302	11235	1251	1968	2	22	115	206	37	0	0	0	8	32766	32766	32766	32766	45	32766	9981	32766	32766	124	349	-2	68	49	32766
57178	3302	11235	1251	1968	2	23	111	153	95	0	0	0	28	32766	32766	32766	32766	27	32766	10052	32766	32766	98	204	47	0	46	32766
57178	3302	11235	1251	1968	2	24	96	191	20	0	0	0	28	32766	32766	32766	32766	31	32766	10036	32766	32766	97	320	-30	80	65	32766
57178	3302	11235	1251	1968	2	25	98	191	15	0	0	0	53	32766	32766	32766	32766	54	32766	9969	32766	32766	129	362	-14	89	48	32766
57178	3302	11235	1251	1968	2	26	21	123	11	0	0	0	90	32766	32766	32766	32766	39	32766	10098	32766	32766	36	111	10	0	51	32766
57178	3302	11235	1251	1968	2	27	11	39	-1	0	0	0	55	32766	32766	32766	32766	34	32766	10152	32766	32766	35	160	-21	13	37	32766
57178	3302	11235	1251	1968	2	28	26	88	-4	0	0	0	38	32766	32766	32766	32766	55	32766	10078	32766	32766	73	315	-27	73	28	32766
57178	3302	11235	1251	1968	3	1	27	129	-24	0	0	0	20	32766	32766	32766	32766	63	32766	10052	32766	32766	72	351	-53	79	22	32766
57178	3302	11235	1251	1968	3	2	18	71	-27	0	0	0	55	32766	32766	32766	32766	28	32766	10156	32766	32766	50	244	-40	84	40	32766
57178	3302	11235	1251	1968	3	3	30	100	-21	0	0	0	13	32766	32766	32766	32766	39	32766	10134	32766	32766	86	346	-45	83	30	32766
57178	3302	11235	1251	1968	3	4	62	144	-21	0	0	0	25	32766	32766	32766	32766	49	32766	10056	32766	32766	97	351	-54	105	43	32766
57178	3302	11235	1251	1968	3	5	56	100	25	0	20	20	23	32766	32766	32766	32766	80	32766	10038	32766	32766	59	114	6	0	8	32766
57178	3302	11235	1251	1968	3	6	45	98	14	32700	0	32700	35	32766	32766	32766	32766	75	32766	10140	32766	32766	82	274	13	58	20	32766
57178	3302	11235	1251	1968	3	7	62	167	-19	0	0	0	15	32766	32766	32766	32766	58	32766	10150	32766	32766	102	390	-30	100	38	32766
57178	3302	11235	1251	1968	3	8	67	173	-20	0	0	0	25	32766	32766	32766	32766	48	32766	10082	32766	32766	110	389	-46	98	46	32766
57178	3302	11235	1251	1968	3	9	127	212	41	0	0	0	15	32766	32766	32766	32766	53	32766	9976	32766	32766	151	429	6	103	45	32766
57178	3302	11235	1251	1968	3	10	130	216	61	0	0	0	23	32766	32766	32766	32766	63	32766	9960	32766	32766	32766	448	39	99	46	32766
57178	3302	11235	1251	1968	3	11	164	214	106	0	0	0	53	32766	32766	32766	32766	45	32766	9972	32766	32766	184	328	72	24	64	32766
57178	3302	11235	1251	1968	3	12	151	187	130	32700	0	32700	30	32766	32766	32766	32766	60	32766	9978	32766	32766	165	315	117	48	42	32766
57178	3302	11235	1251	1968	3	13	128	233	31	0	0	0	20	32766	32766	32766	32766	64	32766	9962	32766	32766	172	450	15	104	56	32766
57178	3302	11235	1251	1968	3	14	82	186	41	32700	132	132	90	32766	32766	32766	32766	66	32766	9987	32766	32766	83	164	45	0	24	32766
57178	3302	11235	1251	1968	3	15	58	106	25	4	1	5	40	32766	32766	32766	32766	85	32766	10028	32766	32766	77	216	16	32	16	32766
57178	3302	11235	1251	1968	3	16	71	84	57	32700	30	30	43	32766	32766	32766	32766	88	32766	10006	32766	32766	71	100	45	0	3	32766
57178	3302	11235	1251	1968	3	17	81	145	17	2	0	2	35	32766	32766	32766	32766	82	32766	10031	32766	32766	95	252	3	70	21	32766
57178	3302	11235	1251	1968	3	18	115	202	41	0	0	0	28	32766	32766	32766	32766	80	32766	9978	32766	32766	123	304	8	70	28	32766
57178	3302	11235	1251	1968	3	19	96	152	65	0	0	0	18	32766	32766	32766	32766	89	32766	10023	32766	32766	110	263	46	13	9	32766
57178	3302	11235	1251	1968	3	20	106	173	44	32002	0	32002	10	32766	32766	32766	32766	83	32766	10020	32766	32766	136	310	40	19	15	32766
57178	3302	11235	1251	1968	3	21	131	217	36	0	32001	32001	13	32766	32766	32766	32766	68	32766	9999	32766	32766	175	439	26	96	43	32766
57178	3302	11235	1251	1968	3	22	133	196	51	0	0	0	13	32766	32766	32766	32766	71	32766	9985	32766	32766	147	359	35	65	26	32766
57178	3302	11235	1251	1968	3	23	162	246	87	0	0	0	13	32766	32766	32766	32766	74	32766	9943	32766	32766	211	472	65	106	42	32766
57178	3302	11235	1251	1968	3	24	163	211	121	32700	32700	32700	30	32766	32766	32766	32766	83	32766	9953	32766	32766	169	336	113	41	27	32766
57178	3302	11235	1251	1968	3	25	147	239	101	0	0	0	40	32766	32766	32766	32766	80	32766	9941	32766	32766	204	447	94	74	37	32766
57178	3302	11235	1251	1968	3	26	81	141	57	143	21	164	75	32766	32766	32766	32766	64	32766	10081	32766	32766	93	146	49	17	41	32766
57178	3302	11235	1251	1968	3	27	41	75	17	0	32700	32700	48	32766	32766	32766	32766	72	32766	10150	32766	32766	49	126	6	4	18	32766
57178	3302	11235	1251	1968	3	28	55	127	-13	0	0	0	5	32766	32766	32766	32766	70	32766	10166	32766	32766	94	300	-19	111	30	32766
57178	3302	11235	1251	1968	3	29	90	177	13	0	0	0	5	32766	32766	32766	32766	66	32766	10098	32766	32766	115	353	2	90	29	32766
57178	3302	11235	1251	1968	3	30	122	168	97	0	0	0	25	32766	32766	32766	32766	64	32766	10094	32766	32766	125	260	85	26	30	32766
57178	3302	11235	1251	1968	3	31	143	222	76	0	0	0	28	32766	32766	32766	32766	63	32766	10040	32766	32766	176	378	59	100	50	32766
57178	3302	11235	1251	1968	4	1	101	168	71	6	26	32	70	32766	32766	32766	32766	61	32766	10055	32766	32766	95	158	70	0	41	32766
57178	3302	11235	1251	1968	4	2	93	116	72	40	32700	40	10	32766	32766	32766	32766	85	32766	10020	32766	32766	116	234	72	7	17	32766
57178	3302	11235	1251	1968	4	3	122	185	61	0	0	0	10	32766	32766	32766	32766	84	32766	9988	32766	32766	183	380	50	106	36	32766
57178	3302	11235	1251	1968	4	4	137	200	76	0	30	30	25	32766	32766	32766	32766	82	32766	9944	32766	32766	163	315	65	51	22	32766
57178	3302	11235	1251	1968	4	5	162	201	131	147	0	147	23	32766	32766	32766	32766	86	32766	9909	32766	32766	187	331	130	30	23	32766
57178	3302	11235	1251	1968	4	6	133	183	101	0	0	0	35	32766	32766	32766	32766	63	32766	10030	32766	32766	128	185	95	7	34	32766
57178	3302	11235	1251	1968	4	7	129	203	57	0	0	0	25	32766	32766	32766	32766	71	32766	9975	32766	32766	159	325	53	99	40	32766
57178	3302	11235	1251	1968	4	8	148	184	115	3	26	29	33	32766	32766	32766	32766	71	32766	10027	32766	32766	156	260	115	47	31	32766
57178	3302	11235	1251	1968	4	9	113	152	84	0	32700	32700	13	32766	32766	32766	32766	84	32766	10061	32766	32766	115	199	75	0	11	32766
57178	3302	11235	1251	1968	4	10	103	126	91	2	9	11	15	32766	32766	32766	32766	83	32766	10057	32766	32766	121	221	90	7	14	32766
57178	3302	11235	1251	1968	4	11	87	126	47	0	0	0	35	32766	32766	32766	32766	84	32766	10063	32766	32766	98	218	32	11	12	32766
57178	3302	11235	1251	1968	4	12	102	173	43	0	0	0	35	32766	32766	32766	32766	79	32766	10068	32766	32766	138	301	41	102	42	32766
57178	3302	11235	1251	1968	4	13	129	191	66	0	0	0	23	32766	32766	32766	32766	67	32766	10092	32766	32766	191	417	59	110	40	32766
57178	3302	11235	1251	1968	4	14	145	188	118	24	9	33	18	32766	32766	32766	32766	85	32766	10035	32766	32766	178	328	124	51	21	32766
57178	3302	11235	1251	1968	4	15	174	251	112	0	0	0	10	32766	32766	32766	32766	82	32766	9972	32766	32766	227	445	100	100	44	32766
57178	3302	11235	1251	1968	4	16	208	280	136	0	0	0	20	32766	32766	32766	32766	73	32766	9973	32766	32766	252	478	121	105	53	32766
57178	3302	11235	1251	1968	4	17	232	307	161	0	0	0	15	32766	32766	32766	32766	69	32766	9963	32766	32766	286	527	151	89	56	32766
57178	3302	11235	1251	1968	4	18	190	265	155	0	0	0	78	32766	32766	32766	32766	53	32766	10020	32766	32766	238	404	168	85	93	32766
57178	3302	11235	1251	1968	4	19	161	189	149	19	5	24	28	32766	32766	32766	32766	90	32766	9942	32766	32766	176	243	155	0	14	32766
57178	3302	11235	1251	1968	4	20	205	286	142	32001	0	32001	13	32766	32766	32766	32766	83	32766	9883	32766	32766	272	504	152	86	49	32766
57178	3302	11235	1251	1968	4	21	225	273	183	0	0	0	50	32766	32766	32766	32766	70	32766	9893	32766	32766	265	444	175	79	67	32766
57178	3302	11235	1251	1968	4	22	224	284	171	0	32700	32700	15	32766	32766	32766	32766	74	32766	9876	32766	32766	278	504	165	25	43	32766
57178	3302	11235	1251	1968	4	23	230	272	207	9	26	35	35	32766	32766	32766	32766	88	32766	9868	32766	32766	243	364	201	0	29	32766
57178	3302	11235	1251	1968	4	24	191	238	161	141	0	141	30	32766	32766	32766	32766	82	32766	9897	32766	32766	217	340	170	18	47	32766
57178	3302	11235	1251	1968	4	25	191	248	151	0	32700	32700	30	32766	32766	32766	32766	77	32766	9955	32766	32766	228	403	126	70	47	32766
57178	3302	11235	1251	1968	4	26	157	193	130	130	32	162	23	32766	32766	32766	32766	84	32766	10042	32766	32766	177	266	135	33	20	32766
57178	3302	11235	1251	1968	4	27	143	198	80	32001	32700	32001	13	32766	32766	32766	32766	76	32766	10039	32766	32766	172	330	76	46	34	32766
57178	3302	11235	1251	1968	4	28	143	172	128	0	36	36	10	32766	32766	32766	32766	85	32766	9962	32766	32766	158	209	123	0	5	32766
57178	3302	11235	1251	1968	4	29	142	187	99	0	54	54	3	32766	32766	32766	32766	92	32766	9990	32766	32766	162	324	90	17	12	32766
57178	3302	11235	1251	1968	4	30	175	229	116	16	0	16	0	32766	32766	32766	32766	83	32766	9996	32766	32766	201	340	116	85	34	32766
57178	3302	11235	1251	1968	5	1	189	234	158	32700	32700	32700	23	32766	32766	32766	32766	79	32766	9989	32766	32766	198	326	160	36	29	32766
57178	3302	11235	1251	1968	5	2	192	246	119	0	0	0	10	32766	32766	32766	32766	73	32766	9969	32766	32766	234	419	109	117	55	32766
57178	3302	11235	1251	1968	5	3	202	252	148	0	0	0	18	32766	32766	32766	32766	74	32766	9986	32766	32766	255	424	145	115	57	32766
57178	3302	11235	1251	1968	5	4	191	219	172	0	32700	32700	33	32766	32766	32766	32766	75	32766	9998	32766	32766	209	272	170	0	33	32766
57178	3302	11235	1251	1968	5	5	162	191	143	32700	0	32700	40	32766	32766	32766	32766	75	32766	9989	32766	32766	173	239	140	0	29	32766
57178	3302	11235	1251	1968	5	6	163	213	130	0	32700	32700	40	32766	32766	32766	32766	67	32766	9964	32766	32766	203	369	124	76	57	32766
57178	3302	11235	1251	1968	5	7	168	205	142	0	0	0	28	32766	32766	32766	32766	80	32766	9951	32766	32766	208	389	144	22	34	32766
57178	3302	11235	1251	1968	5	8	179	202	162	0	32700	32700	20	32766	32766	32766	32766	87	32766	9951	32766	32766	199	290	160	0	14	32766
57178	3302	11235	1251	1968	5	9	187	215	177	32700	60	60	43	32766	32766	32766	32766	91	32766	9919	32766	32766	204	291	176	0	14	32766
57178	3302	11235	1251	1968	5	10	146	185	96	157	57	214	83	32766	32766	32766	32766	91	32766	9948	32766	32766	159	232	104	0	14	32766
57178	3302	11235	1251	1968	5	11	101	126	81	20	68	88	68	32766	32766	32766	32766	79	32766	10069	32766	32766	117	173	92	3	19	32766
57178	3302	11235	1251	1968	5	12	106	144	56	0	32700	32700	15	32766	32766	32766	32766	81	32766	10104	32766	32766	119	192	48	0	9	32766
57178	3302	11235	1251	1968	5	13	107	133	97	17	29	46	23	32766	32766	32766	32766	90	32766	10046	32766	32766	121	146	101	0	2	32766
57178	3302	11235	1251	1968	5	14	138	191	103	3	32700	3	13	32766	32766	32766	32766	78	32766	10008	32766	32766	185	373	106	67	33	32766
57178	3302	11235	1251	1968	5	15	175	252	108	0	0	0	10	32766	32766	32766	32766	77	32766	9993	32766	32766	215	379	89	117	51	32766
57178	3302	11235	1251	1968	5	16	192	233	137	0	0	0	10	32766	32766	32766	32766	80	32766	10036	32766	32766	212	335	128	85	28	32766
57178	3302	11235	1251	1968	5	17	167	212	116	0	12	12	5	32766	32766	32766	32766	87	32766	10007	32766	32766	175	310	106	40	9	32766
57178	3302	11235	1251	1968	5	18	193	242	155	1	0	1	18	32766	32766	32766	32766	81	32766	9979	32766	32766	233	385	155	92	41	32766
57178	3302	11235	1251	1968	5	19	206	271	135	0	0	0	13	32766	32766	32766	32766	73	32766	9969	32766	32766	251	508	118	107	57	32766
57178	3302	11235	1251	1968	5	20	196	235	165	0	32700	32700	5	32766	32766	32766	32766	84	32766	9936	32766	32766	208	314	157	0	20	32766
57178	3302	11235	1251	1968	5	21	226	294	151	0	0	0	15	32766	32766	32766	32766	68	32766	9908	32766	32766	284	547	139	123	69	32766
57178	3302	11235	1251	1968	5	22	234	292	196	32700	0	32700	25	32766	32766	32766	32766	49	32766	9949	32766	32766	275	492	189	73	68	32766
57178	3302	11235	1251	1968	5	23	236	313	143	0	0	0	23	32766	32766	32766	32766	43	32766	9950	32766	32766	281	536	141	122	100	32766
57178	3302	11235	1251	1968	5	24	238	337	126	0	0	0	18	32766	32766	32766	32766	45	32766	9915	32766	32766	281	586	121	126	96	32766
57178	3302	11235	1251	1968	5	25	264	357	159	0	0	0	20	32766	32766	32766	32766	37	32766	9895	32766	32766	301	583	140	122	104	32766
57178	3302	11235	1251	1968	5	26	266	358	160	0	0	0	10	32766	32766	32766	32766	45	32766	9913	32766	32766	307	603	150	124	96	32766
57178	3302	11235	1251	1968	5	27	281	357	183	0	0	0	25	32766	32766	32766	32766	41	32766	9954	32766	32766	321	593	166	125	126	32766
57178	3302	11235	1251	1968	5	28	286	348	180	0	0	0	15	32766	32766	32766	32766	40	32766	9944	32766	32766	325	585	172	124	121	32766
57178	3302	11235	1251	1968	5	29	283	356	185	0	0	0	20	32766	32766	32766	32766	48	32766	9923	32766	32766	329	592	175	127	121	32766
57178	3302	11235	1251	1968	5	30	296	370	209	0	0	0	20	32766	32766	32766	32766	50	32766	9901	32766	32766	336	601	202	121	119	32766
57178	3302	11235	1251	1968	5	31	307	384	257	0	0	0	28	32766	32766	32766	32766	58	32766	9881	32766	32766	357	673	249	105	125	32766
57178	3302	11235	1251	1968	6	1	244	284	228	32700	32700	32700	73	32766	32766	32766	32766	78	32766	9923	32766	32766	289	425	228	19	54	32766
57178	3302	11235	1251	1968	6	2	249	315	200	1	32700	1	18	32766	32766	32766	32766	55	32766	9960	32766	32766	309	542	206	48	85	32766
57178	3302	11235	1251	1968	6	3	250	295	200	0	0	0	25	32766	32766	32766	32766	41	32766	9987	32766	32766	288	459	190	27	94	32766
57178	3302	11235	1251	1968	6	4	256	301	222	0	0	0	25	32766	32766	32766	32766	49	32766	9950	32766	32766	311	523	216	25	81	32766
57178	3302	11235	1251	1968	6	5	205	255	197	1	30	31	25	32766	32766	32766	32766	82	32766	9942	32766	32766	216	295	195	0	20	32766
57178	3302	11235	1251	1968	6	6	229	294	172	0	0	0	23	32766	32766	32766	32766	77	32766	9957	32766	32766	276	522	172	87	47	32766
57178	3302	11235	1251	1968	6	7	266	353	165	0	0	0	13	32766	32766	32766	32766	57	32766	9934	32766	32766	312	580	159	131	103	32766
57178	3302	11235	1251	1968	6	8	286	357	182	0	0	0	18	32766	32766	32766	32766	46	32766	9924	32766	32766	327	600	176	102	116	32766
57178	3302	11235	1251	1968	6	9	248	324	202	32700	34	34	43	32766	32766	32766	32766	67	32766	9923	32766	32766	266	397	214	2	66	32766
57178	3302	11235	1251	1968	6	10	237	278	197	2	32700	2	18	32766	32766	32766	32766	79	32766	9931	32766	32766	267	451	202	43	41	32766
57178	3302	11235	1251	1968	6	11	274	347	183	0	0	0	13	32766	32766	32766	32766	57	32766	9938	32766	32766	318	588	172	133	57	32766
57178	3302	11235	1251	1968	6	12	290	355	237	0	0	0	13	32766	32766	32766	32766	47	32766	9899	32766	32766	330	583	226	87	104	32766
57178	3302	11235	1251	1968	6	13	263	313	204	0	0	0	33	32766	32766	32766	32766	54	32766	9912	32766	32766	280	465	197	66	104	32766
57178	3302	11235	1251	1968	6	14	274	320	212	0	0	0	35	32766	32766	32766	32766	33	32766	9948	32766	32766	315	538	196	113	122	32766
57178	3302	11235	1251	1968	6	15	261	335	178	0	0	0	25	32766	32766	32766	32766	45	32766	9938	32766	32766	311	533	169	128	96	32766
57178	3302	11235	1251	1968	6	16	270	337	213	2	0	2	23	32766	32766	32766	32766	42	32766	9939	32766	32766	304	588	195	100	104	32766
57178	3302	11235	1251	1968	6	17	286	371	194	0	32700	32700	15	32766	32766	32766	32766	38	32766	9897	32766	32766	320	633	174	107	109	32766
57178	3302	11235	1251	1968	6	18	300	382	200	0	0	0	30	32766	32766	32766	32766	46	32766	9882	32766	32766	334	633	186	108	140	32766
57178	3302	11235	1251	1968	6	19	311	366	220	0	0	0	30	32766	32766	32766	32766	45	32766	9875	32766	32766	346	586	204	114	142	32766
57178	3302	11235	1251	1968	6	20	292	363	235	0	0	0	35	32766	32766	32766	32766	51	32766	9871	32766	32766	338	603	213	87	123	32766
57178	3302	11235	1251	1968	6	21	249	285	225	13	4	17	28	32766	32766	32766	32766	79	32766	9898	32766	32766	263	322	232	0	34	32766
57178	3302	11235	1251	1968	6	22	280	336	232	32700	0	32700	53	32766	32766	32766	32766	53	32766	9908	32766	32766	312	494	216	111	135	32766
57178	3302	11235	1251	1968	6	23	264	310	234	0	32700	32700	53	32766	32766	32766	32766	63	32766	9941	32766	32766	318	490	220	67	80	32766
[truncated: 19,171 more rows]
