# Supplementary material for: Responses and sensitivities of maize phenology to climate change from 1971 to 2020 in Henan Province, China
Source: PLoS One. 2022 Jan 25;17(1):e0262289. doi: 10.1371/journal.pone.0262289 (PMC8789130; doi:10.1371/journal.pone.0262289)
Supplement: S2 Data — (CSV) [file pone.0262289.s002.csv]

1963	667.4
1964	969.3
1965	985.2
1966	1001.1
1967	778.6
1968	953.4
1969	873.9
1970	858.1
1971	524.4
1972	651.5
1973	746.8
1974	603.8
1975	858.1
1976	1271.2
1977	1509.5
1978	1477.8
1979	1064.6
1980	1318.9
1981	1493.6
1982	1461.9
1983	1430.1
1984	1414.2
1985	1763.8
1986	1922.7
1987	1589
1988	1922.7
1989	2192.8
1990	2033.9
1991	2860.2
1992	3702.3
1993	4020.1
1994	3718.2
1995	3686.4
1996	3321
1997	3861.2
1998	3352.8
1999	3908.9
2000	3368.6
2001	2907.8
2002	2939.6
2003	3654.7
2004	3750
2005	2876.1
2006	3765.9
2007	4814.6
2008	4131.4
2009	3607
2010	3479.9
2011	4083.7
2012	4004.2
2013	4465
2014	4894.1
2015	4687.5
2016	5084.8
2017	5116.5
2018	5418.4
2019	5370.8
2020	5370.8
